# Supplementary material for: Robust thermoelastic microactuator based on an organic molecular crystal
Source: Nat Commun. 2019 Oct 8;10:4573. doi: 10.1038/s41467-019-12601-y (PMC6783412; doi:10.1038/s41467-019-12601-y)
Supplement: Supplementary file 9 — Source Data [file 41467_2019_12601_MOESM9_ESM.xlsx]

## Sheet: Fig.3a
											Temperature (°C)	Heat flow
											204.999	-0.01436
											204.834	0.0083
											204.669	0.03062
											204.503	0.05094
											204.338	0.06961
											204.172	0.08418
											204.006	0.09738
											203.84	0.10883
											203.674	0.1192
											203.508	0.12711
											203.342	0.13409
											203.175	0.1405
											203.009	0.14637
											202.843	0.15083
											202.676	0.15495
											202.51	0.15839
											202.343	0.16176
											202.177	0.16419
											202.01	0.16656
											201.844	0.1686
											201.677	0.17064
											201.511	0.17206
											201.344	0.17358
											201.178	0.175
											201.011	0.17635
											200.844	0.17719
											200.678	0.17815
											200.511	0.17905
											200.345	0.1799
											200.178	0.18044
											200.011	0.18107
											199.845	0.18166
											199.678	0.18221
											199.511	0.18261
											199.345	0.18304
											199.178	0.18346
											199.011	0.18387
											198.845	0.18418
											198.678	0.18451
											198.512	0.18484
											198.345	0.18514
											198.178	0.1854
											198.012	0.18568
											197.845	0.18596
											197.678	0.18623
											197.512	0.18649
											197.345	0.18675
											197.178	0.18701
											197.012	0.18727
											196.845	0.18751
											196.678	0.18774
											196.512	0.18798
											196.345	0.18822
											196.178	0.18844
											196.012	0.18867
											195.845	0.1889
											195.678	0.18912
											195.512	0.18937
											195.345	0.1896
											195.179	0.18982
											195.012	0.19004
											194.845	0.19025
											194.679	0.19044
											194.512	0.19062
											194.345	0.19079
											194.179	0.19092
											194.012	0.19107
											193.845	0.19123
											193.679	0.19139
											193.512	0.19153
											193.345	0.19167
											193.179	0.19181
											193.012	0.19196
											192.845	0.19212
											192.679	0.19229
											192.512	0.19245
											192.345	0.19262
											192.179	0.19283
											192.012	0.19304
											191.845	0.19323
											191.679	0.19342
											191.512	0.19358
											191.345	0.19373
											191.179	0.1939
											191.012	0.19405
											190.846	0.19415
											190.679	0.1943
											190.512	0.19445
											190.346	0.19459
											190.179	0.1948
											190.012	0.19499
											189.846	0.19519
											189.679	0.19537
											189.512	0.19556
											189.346	0.19575
											189.179	0.19593
											189.012	0.19611
											188.846	0.19627
											188.679	0.19646
											188.512	0.19666
											188.346	0.19684
											188.179	0.19705
											188.012	0.19723
											187.846	0.19742
											187.679	0.19761
											187.512	0.19774
											187.346	0.19789
											187.179	0.19805
											187.012	0.1982
											186.846	0.19835
											186.679	0.1985
											186.513	0.19867
											186.346	0.19885
											186.179	0.19905
											186.013	0.19925
											185.846	0.19945
											185.679	0.19965
											185.513	0.19986
											185.346	0.20006
											185.179	0.20024
											185.013	0.20042
											184.846	0.20059
											184.679	0.20076
											184.513	0.20092
											184.346	0.20109
											184.179	0.20122
											184.013	0.20136
											183.846	0.20152
											183.679	0.20166
											183.513	0.20179
											183.346	0.20193
											183.179	0.20206
											183.013	0.20218
											182.846	0.20229
											182.679	0.20242
											182.513	0.20253
											182.346	0.20264
											182.179	0.20278
											182.013	0.20293
											181.846	0.20308
											181.68	0.20322
											181.513	0.20338
											181.346	0.20353
											181.18	0.20369
											181.013	0.20383
											180.846	0.20397
											180.68	0.20411
											180.513	0.20426
											180.346	0.20441
											180.18	0.20457
											180.013	0.20474
											179.846	0.2049
											179.68	0.20508
											179.513	0.20528
											179.346	0.20545
											179.18	0.20563
											179.013	0.20581
											178.846	0.20602
											178.68	0.20625
											178.513	0.2065
											178.346	0.20679
											178.18	0.20722
											178.013	0.20769
											177.847	0.20822
											177.68	0.2088
											177.513	0.2096
											177.347	0.21031
											177.18	0.21105
											177.013	0.21182
											176.847	0.21269
											176.68	0.21351
											176.514	0.21433
											176.347	0.21516
											176.18	0.21602
											176.014	0.21685
											175.847	0.21768
											175.681	0.21852
											175.514	0.21935
											175.347	0.22018
											175.181	0.22101
											175.014	0.22181
											174.847	0.22259
											174.681	0.22332
											174.514	0.22404
											174.348	0.22473
											174.181	0.22539
											174.014	0.22586
											173.848	0.22636
											173.681	0.22682
											173.514	0.22726
											173.348	0.22753
											173.181	0.22789
											173.015	0.22824
											172.848	0.22857
											172.681	0.22886
											172.515	0.22914
											172.348	0.22942
											172.181	0.22967
											172.015	0.22983
											171.848	0.23001
											171.681	0.23016
											171.515	0.23029
											171.348	0.23033
											171.181	0.23035
											171.015	0.23034
											170.848	0.23028
											170.681	0.23012
											170.515	0.22995
											170.348	0.22977
											170.181	0.22957
											170.015	0.22931
											169.848	0.22912
											169.681	0.22895
											169.515	0.22878
											169.348	0.22866
											169.181	0.22848
											169.015	0.2283
											168.848	0.22811
											168.681	0.22787
											168.515	0.22763
											168.348	0.22737
											168.181	0.2271
											168.015	0.22678
											167.848	0.22648
											167.681	0.22617
											167.514	0.22587
											167.348	0.22559
											167.181	0.22533
											167.014	0.22509
											166.848	0.22486
											166.681	0.22465
											166.514	0.22445
											166.348	0.22422
											166.181	0.22398
											166.014	0.22375
											165.848	0.22353
											165.681	0.22329
											165.514	0.22307
											165.348	0.2229
											165.181	0.22271
											165.014	0.22252
											164.848	0.22232
											164.681	0.22215
											164.514	0.22195
											164.348	0.22172
											164.181	0.22149
											164.014	0.22128
											163.848	0.22103
											163.681	0.2208
											163.514	0.22057
											163.347	0.22036
											163.181	0.22016
											163.014	0.21996
											162.847	0.21974
											162.681	0.21954
											162.514	0.21933
											162.347	0.21914
											162.181	0.21896
											162.014	0.21879
											161.847	0.21866
											161.681	0.21852
											161.514	0.21838
											161.347	0.21824
											161.181	0.21812
											161.014	0.21799
											160.847	0.21784
											160.681	0.2177
											160.514	0.21755
											160.347	0.21742
											160.181	0.21729
											160.014	0.21717
											159.847	0.21707
											159.681	0.21695
											159.514	0.21684
											159.347	0.21674
											159.181	0.21664
											159.014	0.21656
											158.847	0.21647
											158.681	0.21639
											158.514	0.21633
											158.347	0.21626
											158.181	0.21618
											158.014	0.2161
											157.847	0.21601
											157.681	0.21591
											157.514	0.21582
											157.347	0.21573
											157.181	0.21563
											157.014	0.21554
											156.847	0.21546
											156.681	0.2154
											156.514	0.21538
											156.347	0.21534
											156.181	0.21531
											156.014	0.21527
											155.847	0.21526
											155.681	0.21521
											155.514	0.21517
											155.347	0.21513
											155.181	0.21504
											155.014	0.21498
											154.847	0.21491
											154.681	0.21485
											154.514	0.21477
											154.347	0.2147
											154.181	0.21463
											154.014	0.21457
											153.847	0.21452
											153.681	0.21448
											153.514	0.21443
											153.347	0.21438
											153.181	0.21433
											153.014	0.21428
											152.847	0.21423
											152.681	0.21417
											152.514	0.2141
											152.347	0.21401
											152.181	0.2139
											152.014	0.21379
											151.847	0.21367
											151.681	0.21352
											151.514	0.21339
											151.347	0.21327
											151.18	0.21313
											151.014	0.21302
											150.847	0.21292
											150.68	0.21282
											150.514	0.21274
											150.347	0.21269
											150.18	0.2126
											150.014	0.21252
											149.847	0.21243
											149.68	0.21234
											149.514	0.21225
											149.347	0.21216
											149.18	0.21207
											149.014	0.212
											148.847	0.21193
											148.68	0.21185
											148.514	0.21179
											148.347	0.21173
											148.18	0.21166
											148.014	0.2116
											147.847	0.21157
											147.68	0.21152
											147.514	0.21148
											147.347	0.21143
											147.18	0.2114
											147.014	0.2114
											146.847	0.21139
											146.68	0.21139
											146.514	0.21141
											146.347	0.21147
											146.18	0.21151
											146.014	0.21154
											145.847	0.21155
											145.68	0.21156
											145.514	0.21156
											145.347	0.21154
											145.18	0.21149
											145.014	0.21143
											144.847	0.21138
											144.68	0.21134
											144.514	0.2113
											144.347	0.21122
											144.18	0.21113
											144.014	0.21103
											143.847	0.21092
											143.68	0.21076
											143.514	0.21061
											143.347	0.21046
											143.18	0.21029
											143.014	0.21009
											142.847	0.2099
											142.68	0.20971
											142.514	0.2095
											142.347	0.20927
											142.18	0.20908
											142.014	0.2089
											141.847	0.20872
											141.68	0.20855
											141.514	0.20841
											141.347	0.20828
											141.18	0.20817
											141.014	0.20807
											140.847	0.20804
											140.68	0.20799
											140.514	0.20793
											140.347	0.20788
											140.18	0.20788
											140.014	0.20786
											139.847	0.20782
											139.68	0.20778
											139.514	0.20776
											139.347	0.20774
											139.18	0.20771
											139.014	0.20766
											138.847	0.20761
											138.68	0.20755
											138.514	0.20747
											138.347	0.20738
											138.18	0.20728
											138.014	0.20719
											137.847	0.20707
											137.68	0.20695
											137.514	0.20681
											137.347	0.20666
											137.18	0.2065
											137.014	0.20632
											136.847	0.20611
											136.68	0.20591
											136.514	0.20569
											136.347	0.20548
											136.18	0.20525
											136.013	0.20501
											135.847	0.20477
											135.68	0.20452
											135.513	0.20428
											135.347	0.20408
											135.18	0.20392
											135.013	0.20377
											134.847	0.20367
											134.68	0.20354
											134.513	0.20344
											134.347	0.20333
											134.18	0.20325
											134.013	0.20317
											133.847	0.20311
											133.68	0.20303
											133.513	0.203
											133.347	0.20297
											133.18	0.20293
											133.013	0.20288
											132.847	0.20283
											132.68	0.20276
											132.513	0.20269
											132.347	0.20261
											132.18	0.20248
											132.013	0.20236
											131.847	0.20225
											131.68	0.20215
											131.513	0.20202
											131.347	0.20189
											131.18	0.20177
											131.013	0.20166
											130.847	0.20152
											130.68	0.20137
											130.513	0.20121
											130.347	0.20104
											130.18	0.20082
											130.013	0.20062
											129.847	0.20042
											129.68	0.20023
											129.513	0.2
											129.347	0.19978
											129.18	0.19957
											129.013	0.19936
											128.846	0.19915
											128.68	0.19894
											128.513	0.19873
											128.346	0.19853
											128.18	0.19836
											128.013	0.19819
											127.846	0.19803
											127.68	0.19788
											127.513	0.19777
											127.346	0.19764
											127.18	0.19752
											127.013	0.19742
											126.846	0.19733
											126.68	0.19724
											126.513	0.19714
											126.346	0.19703
											126.18	0.19693
											126.013	0.19681
											125.846	0.19671
											125.68	0.19661
											125.513	0.1965
											125.346	0.19638
											125.18	0.19627
											125.013	0.19616
											124.846	0.19605
											124.68	0.19595
											124.513	0.19584
											124.346	0.19573
											124.18	0.19561
											124.013	0.19545
											123.846	0.19528
											123.68	0.19511
											123.513	0.19492
											123.346	0.19465
											123.18	0.1944
											123.013	0.19416
											122.846	0.19391
											122.68	0.19363
											122.513	0.19336
											122.346	0.19309
											122.179	0.19281
											122.013	0.19257
											121.846	0.19233
											121.679	0.19208
											121.513	0.19185
											121.346	0.19165
											121.179	0.19145
											121.013	0.19124
											120.846	0.19105
											120.679	0.19088
											120.513	0.1907
											120.346	0.19052
											120.179	0.19035
											120.013	0.19021
											119.846	0.19007
											119.679	0.18993
											119.513	0.18982
											119.346	0.18975
											119.179	0.18965
											119.013	0.18957
											118.846	0.18947
											118.679	0.18937
											118.513	0.18926
											118.346	0.18915
											118.179	0.18904
											118.013	0.18892
											117.846	0.18879
											117.679	0.18867
											117.513	0.18855
											117.346	0.18841
											117.179	0.18824
											117.013	0.18804
											116.846	0.18782
											116.679	0.18751
											116.512	0.18723
											116.346	0.18694
											116.179	0.18665
											116.012	0.18635
											115.846	0.18607
											115.679	0.18579
											115.512	0.18552
											115.346	0.18529
											115.179	0.18504
											115.012	0.18478
											114.846	0.18454
											114.679	0.18432
											114.512	0.18411
											114.346	0.18392
											114.179	0.18373
											114.012	0.18357
											113.846	0.18346
											113.679	0.18332
											113.512	0.18317
											113.346	0.18302
											113.179	0.1829
											113.012	0.18276
											112.846	0.18263
											112.679	0.18249
											112.512	0.18239
											112.346	0.18231
											112.179	0.18224
											112.012	0.18218
											111.846	0.18216
											111.679	0.1821
											111.512	0.18201
											111.346	0.18193
											111.179	0.18179
											111.012	0.18163
											110.845	0.18146
											110.679	0.18127
											110.512	0.18099
											110.345	0.18073
											110.179	0.18044
											110.012	0.18014
											109.845	0.17976
											109.679	0.17941
											109.512	0.17908
											109.345	0.17876
											109.179	0.17843
											109.012	0.1781
											108.845	0.17779
											108.679	0.1775
											108.512	0.17725
											108.345	0.177
											108.179	0.17675
											108.012	0.17651
											107.845	0.1763
											107.678	0.17607
											107.512	0.17586
											107.345	0.17568
											107.178	0.1755
											107.012	0.17533
											106.845	0.17515
											106.678	0.17499
											106.512	0.17485
											106.345	0.1747
											106.178	0.17457
											106.012	0.17446
											105.845	0.17444
											105.678	0.17443
											105.512	0.17442
											105.345	0.17439
											105.178	0.17441
											105.012	0.1743
											104.845	0.17411
											104.678	0.17388
											104.512	0.17343
											104.345	0.17303
											104.178	0.17262
											104.012	0.17219
											103.845	0.17166
											103.678	0.17118
											103.512	0.17075
											103.345	0.17034
											103.178	0.16999
											103.011	0.16967
											102.845	0.16937
											102.678	0.1691
											102.511	0.16884
											102.345	0.16872
											102.178	0.16854
											102.011	0.16838
											101.845	0.16823
											101.678	0.16813
											101.511	0.16803
											101.345	0.16794
											101.178	0.16786
											101.011	0.16781
											100.845	0.16774
											100.678	0.16768
											100.511	0.16763
											100.345	0.16759
											100.178	0.16756
											100.011	0.16754
											99.8447	0.16754
											99.678	0.16761
											99.5113	0.16768
											99.3447	0.16773
											99.178	0.16778
											99.0114	0.16789
											98.8447	0.16795
											98.678	0.16799
											98.5114	0.168
											98.3447	0.16795
											98.178	0.16787
											98.0114	0.16774
											97.8447	0.16758
											97.678	0.16727
											97.5113	0.16698
											97.3446	0.16669
											97.1779	0.16638
											97.0112	0.166
											96.8446	0.16567
											96.6779	0.16536
											96.5112	0.16504
											96.3445	0.16473
											96.1778	0.1644
											96.0111	0.16407
											95.8444	0.16374
											95.6777	0.16339
											95.5111	0.16307
											95.3444	0.16276
											95.1777	0.16245
											95.011	0.16222
											94.8443	0.16199
											94.6776	0.16179
											94.511	0.16161
											94.3443	0.16152
											94.1776	0.16138
											94.0109	0.16125
											93.8443	0.16114
											93.6776	0.16105
											93.5109	0.16097
											93.3443	0.1609
											93.1776	0.16084
											93.0109	0.16084
											92.8443	0.16082
											92.6776	0.16079
											92.5109	0.16075
											92.3443	0.1607
											92.1776	0.16062
											92.0109	0.16051
											91.8442	0.16036
											91.6776	0.1601
											91.5109	0.15986
											91.3442	0.15959
											91.1775	0.15932
											91.0108	0.15903
											90.8441	0.15868
											90.6774	0.15836
											90.5108	0.15803
											90.3441	0.15768
											90.1774	0.15736
											90.0107	0.15705
											89.844	0.15677
											89.6773	0.1565
											89.5107	0.15629
											89.344	0.15609
											89.1773	0.15589
											89.0106	0.15571
											88.8439	0.15565
											88.6773	0.15557
											88.5106	0.15549
											88.3439	0.15542
											88.1773	0.15542
											88.0106	0.15539
											87.8439	0.15535
											87.6773	0.15532
											87.5106	0.15532
											87.3439	0.15534
											87.1773	0.15538
											87.0106	0.15543
											86.844	0.15557
											86.6773	0.15568
											86.5106	0.15579
											86.344	0.15589
											86.1773	0.15601
											86.0107	0.15612
											85.844	0.15621
											85.6773	0.15631
											85.5107	0.15635
											85.344	0.15636
											85.1774	0.15631
											85.0107	0.15623
											84.844	0.15605
											84.6773	0.15589
											84.5107	0.15571
											84.344	0.15551
											84.1773	0.15523
											84.0106	0.15499
											83.8439	0.15477
											83.6772	0.15455
											83.5106	0.15437
											83.3439	0.15421
											83.1772	0.1541
											83.0106	0.15401
											82.8439	0.15404
											82.6772	0.15404
											82.5106	0.15406
											82.3439	0.15407
											82.1772	0.15417
											82.0106	0.15426
											81.8439	0.15435
											81.6773	0.15446
											81.5106	0.15463
											81.3439	0.15478
											81.1773	0.15493
											81.0106	0.15509
											80.844	0.1553
											80.6773	0.15552
											80.5107	0.15576
											80.344	0.15601
											80.1774	0.15632
											80.0107	0.15659
											79.8441	0.15682
											79.6775	0.15704
											79.5108	0.15725
											79.3441	0.15737
											79.1775	0.15749
											79.0108	0.15757
											78.8442	0.1576
											78.6775	0.15754
											78.5108	0.15751
											78.3442	0.15747
											78.1775	0.15742
											78.0108	0.15724
											77.8441	0.1571
											77.6775	0.15696
											77.5108	0.15681
											77.3441	0.15662
											77.1774	0.15648
											77.0108	0.15637
											76.8441	0.15628
											76.6774	0.15628
											76.5108	0.15627
											76.3441	0.15626
											76.1774	0.15627
											76.0108	0.15637
											75.8441	0.15644
											75.6775	0.15653
											75.5108	0.15663
											75.3441	0.15679
											75.1775	0.15693
											75.0108	0.1571
											74.8442	0.15728
											74.6775	0.1575
											74.5109	0.1577
											74.3442	0.15792
											74.1776	0.15813
											74.0109	0.15837
											73.8443	0.15862
											73.6776	0.15887
											73.511	0.15912
											73.3443	0.15936
											73.1777	0.15958
											73.011	0.15978
											72.8444	0.15995
											72.6777	0.16007
											72.5111	0.16018
											72.3444	0.16029
											72.1777	0.16036
											72.0111	0.16033
											71.8444	0.16033
											71.6777	0.16029
											71.5111	0.16026
											71.3444	0.16013
											71.1777	0.16005
											71.0111	0.15999
											70.8444	0.15993
											70.6777	0.15988
											70.5111	0.15982
											70.3444	0.15979
											70.1777	0.15977
											70.0111	0.15982
											69.8444	0.15989
											69.6777	0.15996
											69.5111	0.16005
											69.3444	0.16025
											69.1778	0.16042
											69.0111	0.16059
											68.8445	0.16078
											68.6778	0.16098
											68.5112	0.16116
											68.3445	0.16135
											68.1779	0.16156
											68.0112	0.16179
											67.8446	0.16203
											67.6779	0.16229
											67.5113	0.16256
											67.3446	0.16289
											67.178	0.16318
											67.0113	0.16348
											66.8447	0.1638
											66.678	0.16409
											66.5114	0.16437
											66.3448	0.16461
											66.1781	0.16483
											66.0115	0.16495
											65.8448	0.16508
											65.6781	0.16518
											65.5115	0.16528
											65.3448	0.16527
											65.1781	0.1653
											65.0115	0.16533
											64.8448	0.16537
											64.6782	0.16538
											64.5115	0.1654
											64.3448	0.16544
											64.1782	0.16548
											64.0115	0.16553
											63.8448	0.16559
											63.6782	0.16566
											63.5115	0.16576
											63.3449	0.16587
											63.1782	0.16603
											63.0116	0.1662
											62.8449	0.16641
											62.6783	0.1666
											62.5116	0.16688
											62.345	0.1671
											62.1783	0.16732
											62.0117	0.16755
											61.845	0.16777
											61.6784	0.168
											61.5117	0.16827
											61.3451	0.16856
											61.1784	0.16887
											61.0118	0.16918
											60.8451	0.1695
											60.6785	0.16981
											60.5119	0.17011
											60.3452	0.17038
											60.1786	0.17063
											60.0119	0.17085
											59.8453	0.17096
											59.6786	0.17108
											59.5119	0.1712
											59.3453	0.17131
											59.1786	0.17133
											59.012	0.17138
											58.8453	0.17142
											58.6786	0.17147
											58.512	0.17149
											58.3453	0.1715
											58.1786	0.1715
											58.012	0.1715
											57.8453	0.1715
											57.6787	0.1715
											57.512	0.17152
											57.3453	0.17154
											57.1787	0.17161
											57.012	0.17168
											56.8453	0.17178
											56.6787	0.17189
											56.512	0.17206
											56.3454	0.17219
											56.1787	0.17235
											56.0121	0.1725
											55.8454	0.17271
											55.6788	0.17291
											55.5121	0.17314
											55.3455	0.17336
											55.1788	0.17362
											55.0122	0.17386
											54.8455	0.17409
											54.6789	0.17432
											54.5122	0.1745
											54.3456	0.17469
											54.1789	0.17488
											54.0123	0.17504
											53.8456	0.17518
											53.679	0.1753
											53.5123	0.17539
											53.3456	0.17545
											53.179	0.17549
											53.0123	0.1755
											52.8456	0.17549
											52.679	0.17543
											52.5123	0.17536
											52.3456	0.1753
											52.179	0.17524
											52.0123	0.17514
											51.8456	0.17504
											51.679	0.17494
											51.5123	0.17487
											51.3456	0.17483
											51.179	0.17482
											51.0123	0.17485
											50.8456	0.17489
											50.679	0.17494
											50.5123	0.17501
											50.3456	0.1751
											50.179	0.17518
											50.0123	0.17527
											--	--
											--	--
											--	--
											0.5	--
											--	--
											--	--
											Name:	--
											--	--
											Values:	--
											Ts	--
											[Wg^-1]	--
											205.001	0.02097
											204.836	0.04258
											204.671	0.06356
											204.505	0.08325
											204.339	0.09902
											204.174	0.11316
											204.008	0.12529
											203.842	0.13626
											203.676	0.14486
											203.509	0.15244
											203.343	0.15876
											203.177	0.1647
											203.011	0.1692
											202.844	0.1735
											202.678	0.17716
											202.511	0.1802
											202.345	0.18265
											202.178	0.18507
											202.012	0.18714
											201.845	0.18881
											201.678	0.19009
											201.512	0.19145
											201.345	0.1927
											201.179	0.19384
											201.012	0.19449
											200.845	0.19526
											200.679	0.19597
											200.512	0.19659
											200.346	0.19716
											200.179	0.19746
											200.012	0.19784
											199.846	0.1982
											199.679	0.19854
											199.512	0.19877
											199.346	0.199
											199.179	0.19923
											199.012	0.19944
											198.846	0.19957
											198.679	0.19973
											198.512	0.19988
											198.346	0.20005
											198.179	0.2002
											198.012	0.20035
											197.846	0.20049
											197.679	0.20061
											197.513	0.20072
											197.346	0.20081
											197.179	0.2009
											197.013	0.20098
											196.846	0.20099
											196.679	0.20104
											196.513	0.20109
											196.346	0.20116
											196.179	0.20126
											196.013	0.20136
											195.846	0.20143
											195.679	0.20149
											195.513	0.2016
											195.346	0.20169
											195.179	0.20178
											195.013	0.20187
											194.846	0.20196
											194.679	0.20205
											194.513	0.20213
											194.346	0.2022
											194.179	0.20228
											194.013	0.20236
											193.846	0.20245
											193.679	0.20253
											193.513	0.20262
											193.346	0.20272
											193.179	0.20283
											193.013	0.20294
											192.846	0.20306
											192.679	0.20314
											192.513	0.20322
											192.346	0.2033
											192.179	0.20334
											192.013	0.20341
											191.846	0.2035
											191.679	0.20359
											191.513	0.20369
											191.346	0.20378
											191.179	0.20387
											191.013	0.20394
											190.846	0.204
											190.679	0.20405
											190.513	0.2041
											190.346	0.20416
											190.179	0.2042
											190.013	0.20426
											189.846	0.20433
											189.68	0.2044
											189.513	0.2045
											189.346	0.20459
											189.18	0.20468
											189.013	0.20477
											188.846	0.20486
											188.68	0.20496
											188.513	0.20504
											188.346	0.20512
											188.18	0.20519
											188.013	0.20524
											187.846	0.2053
											187.68	0.20536
											187.513	0.20541
											187.346	0.20548
											187.18	0.20555
											187.013	0.20563
											186.846	0.2057
											186.68	0.20582
											186.513	0.20592
											186.346	0.20603
											186.18	0.20613
											186.013	0.20625
											185.846	0.20635
											185.68	0.20644
											185.513	0.20654
											185.346	0.20664
											185.18	0.20674
											185.013	0.20684
											184.846	0.20695
											184.68	0.20707
											184.513	0.20716
											184.346	0.20728
											184.18	0.2074
											184.013	0.20752
											183.846	0.20765
											183.68	0.20777
											183.513	0.20788
											183.346	0.20801
											183.18	0.20811
											183.013	0.20822
											182.846	0.20833
											182.68	0.20843
											182.513	0.20853
											182.347	0.20863
											182.18	0.20875
											182.013	0.20888
											181.847	0.209
											181.68	0.20911
											181.513	0.20922
											181.347	0.20933
											181.18	0.20944
											181.013	0.20954
											180.847	0.20964
											180.68	0.20972
											180.513	0.20983
											180.347	0.20995
											180.18	0.21007
											180.013	0.2102
											179.847	0.21032
											179.68	0.21046
											179.513	0.21061
											179.347	0.21079
											179.18	0.21098
											179.013	0.21116
											178.847	0.21134
											178.68	0.21162
											178.513	0.2119
											178.347	0.21221
											178.18	0.21254
											178.014	0.21298
											177.847	0.2134
											177.68	0.21384
											177.514	0.21431
											177.347	0.2148
											177.18	0.21543
											177.014	0.21604
											176.847	0.21667
											176.68	0.21731
											176.514	0.2181
											176.347	0.21884
											176.181	0.21954
											176.014	0.22025
											175.847	0.22095
											175.681	0.22162
											175.514	0.22229
											175.348	0.22294
											175.181	0.22348
											175.014	0.22405
											174.848	0.22462
											174.681	0.22518
											174.514	0.2257
											174.348	0.22625
											174.181	0.2268
											174.014	0.22736
											173.848	0.22796
											173.681	0.22856
											173.515	0.22914
											173.348	0.22971
											173.181	0.23022
											173.015	0.23067
											172.848	0.23104
											172.681	0.23136
											172.515	0.23147
											172.348	0.23165
											172.181	0.23183
											172.015	0.232
											171.848	0.23208
											171.681	0.23217
											171.515	0.23224
											171.348	0.23231
											171.182	0.23235
											171.015	0.23237
											170.848	0.23238
											170.682	0.23238
											170.515	0.23233
											170.348	0.2323
											170.182	0.23225
											170.015	0.23219
											169.848	0.23208
											169.681	0.23195
											169.515	0.23181
											169.348	0.23164
											169.181	0.2314
											169.015	0.23119
											168.848	0.231
											168.681	0.23081
											168.515	0.23066
											168.348	0.2305
											168.181	0.23035
											168.015	0.23019
											167.848	0.23008
											167.681	0.22991
											167.515	0.22972
											167.348	0.22952
											167.181	0.22923
											167.015	0.22897
											166.848	0.2287
											166.681	0.22844
											166.515	0.22816
											166.348	0.22791
											166.181	0.22766
											166.015	0.2274
											165.848	0.22714
											165.681	0.22691
											165.515	0.22666
											165.348	0.22638
											165.181	0.2261
											165.014	0.2258
											164.848	0.22551
											164.681	0.22522
											164.514	0.22493
											164.348	0.22465
											164.181	0.22437
											164.014	0.22409
											163.848	0.2238
											163.681	0.22354
											163.514	0.22327
											163.348	0.223
											163.181	0.22273
											163.014	0.22248
											162.848	0.22226
											162.681	0.22204
											162.514	0.22183
											162.348	0.22165
											162.181	0.22145
											162.014	0.22126
											161.848	0.22108
											161.681	0.2209
											161.514	0.22075
											161.348	0.2206
											161.181	0.22045
											161.014	0.22031
											160.848	0.22015
											160.681	0.21999
											160.514	0.21982
											160.347	0.21967
											160.181	0.21954
											160.014	0.2194
											159.847	0.21928
											159.681	0.21919
											159.514	0.21907
											159.347	0.21893
											159.181	0.2188
											159.014	0.21867
											158.847	0.21854
											158.681	0.21845
											158.514	0.21835
											158.347	0.21829
											158.181	0.21819
											158.014	0.21809
											157.847	0.21799
											157.681	0.21785
											157.514	0.2177
											157.347	0.21754
											157.181	0.21737
											157.014	0.21714
											156.847	0.21695
											156.681	0.21678
											156.514	0.21663
											156.347	0.21649
											156.181	0.21637
											156.014	0.21623
											155.847	0.2161
											155.681	0.21593
											155.514	0.21571
											155.347	0.21547
											155.181	0.21522
											155.014	0.2149
											154.847	0.21463
											154.681	0.21441
											154.514	0.2142
											154.347	0.21408
											154.181	0.21396
											154.014	0.21386
											153.847	0.21377
											153.681	0.2138
											153.514	0.2138
											153.347	0.21381
											153.181	0.21384
											153.014	0.21395
											152.847	0.21405
											152.681	0.21415
											152.514	0.21427
											152.347	0.21441
											152.181	0.21452
											152.014	0.2146
											151.847	0.21468
											151.681	0.2147
											151.514	0.21473
											151.347	0.21474
											151.181	0.21474
											151.014	0.21468
											150.847	0.21463
											150.681	0.21456
											150.514	0.21448
											150.347	0.21438
											150.181	0.21423
											150.014	0.21409
											149.847	0.21394
											149.681	0.21377
											149.514	0.21359
											149.347	0.21341
											149.181	0.21322
											149.014	0.21302
											148.847	0.21278
											148.68	0.21257
											148.514	0.21235
											148.347	0.21214
											148.18	0.21191
											148.014	0.2117
											147.847	0.21149
											147.68	0.2113
											147.514	0.21115
											147.347	0.21099
											147.18	0.21085
											147.014	0.21075
											146.847	0.21069
											146.68	0.21062
											146.514	0.21055
											146.347	0.21048
											146.18	0.21043
											146.014	0.21038
											145.847	0.21033
											145.68	0.21028
											145.514	0.2102
											145.347	0.2101
											145.18	0.20999
											145.014	0.20987
											144.847	0.20971
											144.68	0.20958
											144.514	0.20949
											144.347	0.2094
											144.18	0.20932
											144.014	0.20921
											143.847	0.20908
											143.68	0.20894
											143.514	0.20876
											143.347	0.20858
											143.18	0.20838
											143.014	0.20819
											142.847	0.20794
											142.68	0.20771
											142.514	0.2075
											142.347	0.20729
											142.18	0.20704
											142.014	0.2068
											141.847	0.20657
											141.68	0.20634
											141.513	0.2061
											141.347	0.20589
											141.18	0.20571
											141.013	0.20554
											140.847	0.20543
											140.68	0.20529
											140.513	0.20516
											140.347	0.20504
											140.18	0.20494
											140.013	0.20483
											139.847	0.20474
											139.68	0.20466
											139.513	0.20457
											139.347	0.20447
											139.18	0.20436
											139.013	0.20427
											138.847	0.20417
											138.68	0.20407
											138.513	0.20399
											138.347	0.20391
											138.18	0.20382
											138.013	0.20375
											137.847	0.20366
											137.68	0.20356
											137.513	0.20346
											137.347	0.20333
											137.18	0.20321
											137.013	0.20307
											136.847	0.20293
											136.68	0.20278
											136.513	0.2026
											136.347	0.20242
											136.18	0.20222
											136.013	0.20197
											135.847	0.20174
											135.68	0.2015
											135.513	0.20125
											135.347	0.201
											135.18	0.20077
											135.013	0.20055
											134.846	0.20033
											134.68	0.20014
											134.513	0.19995
											134.346	0.19977
											134.18	0.19958
											134.013	0.19942
											133.846	0.19927
											133.68	0.19911
											133.513	0.19897
											133.346	0.19886
											133.18	0.19875
											133.013	0.19866
											132.846	0.19856
											132.68	0.19847
											132.513	0.19837
											132.346	0.19827
											132.18	0.19816
											132.013	0.19801
											131.846	0.19789
											131.68	0.19776
											131.513	0.19764
											131.346	0.19753
											131.18	0.19742
											131.013	0.19731
											130.846	0.1972
											130.68	0.19709
											130.513	0.19697
											130.346	0.19681
											130.18	0.19664
											130.013	0.19642
											129.846	0.19622
											129.68	0.19601
											129.513	0.1958
											129.346	0.19556
											129.18	0.19533
											129.013	0.19511
											128.846	0.19488
											128.68	0.19465
											128.513	0.19443
											128.346	0.1942
											128.179	0.19397
											128.013	0.19376
											127.846	0.19356
											127.679	0.19337
											127.513	0.1932
											127.346	0.19305
											127.179	0.19289
											127.013	0.19273
											126.846	0.19259
											126.679	0.19245
											126.513	0.19234
											126.346	0.19224
											126.179	0.19215
											126.013	0.19209
											125.846	0.19201
											125.679	0.19193
											125.513	0.19184
											125.346	0.19172
											125.179	0.19159
											125.013	0.19147
											124.846	0.19138
											124.679	0.19126
											124.513	0.19115
											124.346	0.19104
											124.179	0.19093
											124.013	0.19082
											123.846	0.19068
											123.679	0.19051
											123.513	0.19034
											123.346	0.19015
											123.179	0.18989
											123.013	0.18964
											122.846	0.18939
											122.679	0.18912
											122.513	0.18885
											122.346	0.18859
											122.179	0.18833
											122.012	0.18807
											121.846	0.18785
											121.679	0.1876
											121.512	0.18735
											121.346	0.1871
											121.179	0.18687
											121.012	0.18665
											120.846	0.18646
											120.679	0.18628
											120.512	0.18613
											120.346	0.18597
											120.179	0.18582
											120.012	0.1857
											119.846	0.18561
											119.679	0.1855
											119.512	0.18538
											119.346	0.18528
											119.179	0.1852
											119.012	0.18512
											118.846	0.18503
											118.679	0.18493
											118.512	0.18487
											118.346	0.18477
											118.179	0.18468
											118.012	0.18459
											117.846	0.18448
											117.679	0.18438
											117.512	0.18426
											117.346	0.18413
											117.179	0.18398
											117.012	0.18381
											116.846	0.1836
											116.679	0.18338
											116.512	0.18306
											116.346	0.18276
											116.179	0.18245
											116.012	0.18214
											115.845	0.18178
											115.679	0.18146
											115.512	0.18115
											115.345	0.18084
											115.179	0.18056
											115.012	0.18027
											114.845	0.17998
											114.679	0.17971
											114.512	0.17946
											114.345	0.17922
											114.179	0.179
											114.012	0.17879
											113.845	0.17863
											113.679	0.17847
											113.512	0.17832
											113.345	0.17816
											113.179	0.17805
											113.012	0.17791
											112.845	0.17778
											112.679	0.17764
											112.512	0.17749
											112.345	0.17734
											112.179	0.17719
											112.012	0.17705
											111.845	0.1769
											111.679	0.17677
											111.512	0.17663
											111.345	0.17651
											111.178	0.17638
											111.012	0.17625
											110.845	0.17609
											110.678	0.17593
											110.512	0.17575
											110.345	0.1755
											110.178	0.17524
											110.012	0.17497
											109.845	0.17467
											109.678	0.1743
											109.512	0.17394
											109.345	0.17358
											109.178	0.17324
											109.012	0.17288
											108.845	0.17254
											108.678	0.1722
											108.512	0.17186
											108.345	0.17159
											108.178	0.17131
											108.011	0.17104
											107.845	0.17078
											107.678	0.17059
											107.511	0.17039
											107.345	0.17019
											107.178	0.17
											107.011	0.16988
											106.845	0.16974
											106.678	0.1696
											106.511	0.16947
											106.345	0.16936
											106.178	0.16925
											106.011	0.16915
											105.845	0.16906
											105.678	0.16901
											105.511	0.16895
											105.345	0.16889
											105.178	0.16881
											105.011	0.16878
											104.845	0.1687
											104.678	0.16861
											104.511	0.16852
											104.345	0.16837
											104.178	0.16821
											104.011	0.16803
											103.845	0.16782
											103.678	0.16753
											103.511	0.16725
											103.345	0.16695
											103.178	0.16666
											103.011	0.16631
											102.845	0.16598
											102.678	0.16564
											102.511	0.1653
											102.344	0.16496
											102.178	0.16463
											102.011	0.16432
											101.844	0.16402
											101.678	0.16377
											101.511	0.16355
											101.344	0.16334
											101.178	0.16315
											101.011	0.16306
											100.844	0.16294
											100.678	0.16282
											100.511	0.16273
											100.344	0.16267
											100.178	0.1626
											100.011	0.16252
											99.8443	0.16245
											99.6776	0.16238
											99.511	0.16231
											99.3443	0.16228
											99.1776	0.16226
											99.011	0.16226
											98.8443	0.16228
											98.6776	0.16229
											98.511	0.16229
											98.3443	0.16228
											98.1776	0.16222
											98.011	0.16215
											97.8443	0.16204
											97.6776	0.16192
											97.5109	0.16167
											97.3443	0.16142
											97.1776	0.16112
											97.0109	0.1608
											96.8442	0.16036
											96.6775	0.15996
											96.5108	0.15957
											96.3441	0.15917
											96.1774	0.15876
											96.0107	0.15837
											95.844	0.15801
											95.6774	0.15765
											95.5107	0.15732
											95.344	0.157
											95.1773	0.15668
											95.0106	0.15637
											94.8439	0.1561
											94.6772	0.15583
											94.5106	0.15556
											94.3439	0.15529
											94.1772	0.15506
											94.0105	0.15484
											93.8438	0.15464
											93.6772	0.15446
											93.5105	0.15435
											93.3438	0.15422
											93.1771	0.15411
											93.0105	0.15401
											92.8438	0.15401
											92.6771	0.154
											92.5105	0.15399
											92.3438	0.15399
											92.1771	0.15403
											92.0105	0.15403
											91.8438	0.15399
											91.6771	0.15395
											91.5105	0.15384
											91.3438	0.15374
											91.1771	0.15363
											91.0104	0.15348
											90.8438	0.15323
											90.6771	0.15299
											90.5104	0.15272
											90.3437	0.15243
											90.177	0.15204
											90.0103	0.1517
											89.8437	0.15136
											89.677	0.15102
											89.5103	0.15071
											89.3436	0.1504
											89.1769	0.15011
											89.0102	0.14985
											88.8435	0.1496
											88.6769	0.14944
											88.5102	0.14927
											88.3435	0.14913
											88.1768	0.149
											88.0102	0.14897
											87.8435	0.14892
											87.6768	0.14888
											87.5102	0.14885
											87.3435	0.14889
											87.1768	0.14891
											87.0102	0.14893
											86.8435	0.14896
											86.6768	0.14899
											86.5102	0.14903
											86.3435	0.1491
											86.1769	0.1492
											86.0102	0.14933
											85.8436	0.14946
											85.6769	0.14963
											85.5102	0.14979
											85.3436	0.14998
											85.1769	0.1501
											85.0103	0.1502
											84.8436	0.15026
											84.6769	0.15018
											84.5103	0.1501
											84.3436	0.15002
											84.1769	0.14991
											84.0102	0.14966
											83.8436	0.14948
											83.6769	0.14928
											83.5102	0.14908
											83.3435	0.14888
											83.1768	0.14869
											83.0102	0.14851
											82.8435	0.14833
											82.6768	0.14819
											82.5101	0.14807
											82.3435	0.14796
											82.1768	0.14786
											82.0101	0.14785
											81.8435	0.14782
											81.6768	0.14783
											81.5101	0.14787
											81.3435	0.14797
											81.1768	0.14805
											81.0102	0.14816
											80.8435	0.14826
											80.6768	0.14841
											80.5102	0.14855
											80.3435	0.14869
											80.1769	0.14886
											80.0102	0.14908
											79.8436	0.14929
											79.6769	0.14951
											79.5103	0.14974
											79.3436	0.15001
											79.177	0.15024
											79.0103	0.15045
											78.8437	0.15065
											78.677	0.15075
											78.5104	0.15085
											78.3437	0.15094
											78.177	0.151
											78.0104	0.15091
											77.8437	0.15086
											77.677	0.1508
											77.5104	0.15074
											77.3437	0.15067
											77.177	0.15049
											77.0103	0.15035
											76.8437	0.15023
											76.677	0.15011
											76.5103	0.14999
											76.3437	0.14991
											76.177	0.14987
											76.0103	0.14982
											75.8437	0.14985
											75.677	0.14984
											75.5103	0.14986
											75.3437	0.14991
											75.177	0.14997
											75.0103	0.15006
											74.8437	0.15018
											74.677	0.15029
											74.5104	0.15048
											74.3437	0.15064
											74.1771	0.1508
											74.0104	0.15097
											73.8438	0.15113
											73.6771	0.15131
											73.5105	0.1515
											73.3438	0.1517
											73.1772	0.15193
											73.0105	0.15216
											72.8439	0.15239
											72.6772	0.1526
											72.5106	0.15282
											72.3439	0.15302
											72.1772	0.15318
											72.0106	0.15334
											71.8439	0.1534
											71.6773	0.15346
											71.5106	0.15351
											71.3439	0.15352
											71.1773	0.15344
											71.0106	0.15337
											70.8439	0.15329
											70.6773	0.15319
											70.5106	0.15302
											70.3439	0.1529
											70.1772	0.15279
											70.0106	0.15269
											69.8439	0.15261
											69.6772	0.15255
											69.5106	0.15249
											69.3439	0.15244
											69.1772	0.15249
											69.0106	0.15253
											68.8439	0.15257
											68.6772	0.15263
											68.5106	0.15277
											68.3439	0.15289
											68.1773	0.15302
											68.0106	0.15317
											67.844	0.15337
											67.6773	0.15358
											67.5107	0.15381
											67.344	0.15404
											67.1774	0.15435
											67.0107	0.15465
											66.8441	0.15495
											66.6774	0.15524
											66.5108	0.15555
											66.3442	0.15583
											66.1775	0.1561
											66.0109	0.15637
											65.8442	0.15658
											65.6776	0.15679
											65.5109	0.15698
											65.3443	0.15714
											65.1776	0.15723
											65.0109	0.15731
											64.8443	0.15737
											64.6776	0.1574
											64.5109	0.15731
											64.3443	0.15728
											64.1776	0.15723
											64.0109	0.15718
											63.8443	0.15708
											63.6776	0.157
											63.5109	0.15695
											63.3442	0.15691
											63.1776	0.15692
											63.0109	0.15693
											62.8443	0.15695
											62.6776	0.15697
											62.5109	0.15709
											62.3443	0.15721
											62.1776	0.15734
											62.011	0.1575
											61.8443	0.15767
											61.6777	0.15792
											61.511	0.15813
											61.3444	0.15836
											61.1777	0.15859
											61.0111	0.15884
											60.8444	0.15911
											60.6778	0.15939
											60.5111	0.15967
											60.3445	0.15998
											60.1778	0.16029
											60.0112	0.16059
											59.8446	0.16087
											59.6779	0.16111
											59.5113	0.16133
											59.3446	0.16154
											59.178	0.16174
											59.0113	0.16181
											58.8446	0.1619
											58.678	0.16195
											58.5113	0.162
											58.3446	0.16196
											58.178	0.16195
											58.0113	0.16192
											57.8446	0.16187
											57.678	0.16182
											57.5113	0.16179
											57.3446	0.16179
											57.178	0.16181
											57.0113	0.16187
											56.8447	0.1619
											56.678	0.16195
											56.5113	0.16201
											56.3447	0.16214
											56.178	0.16225
											56.0114	0.16236
											55.8447	0.16248
											55.6781	0.16266
											55.5114	0.16283
											55.3447	0.16299
											55.1781	0.16315
											55.0114	0.1634
											54.8448	0.16362
											54.6782	0.16384
											54.5115	0.16406
											54.3449	0.16434
											54.1782	0.16459
											54.0116	0.16483
											53.8449	0.16505
											53.6783	0.16528
											53.5116	0.1655
											53.345	0.16569
											53.1783	0.16587
											53.0117	0.16603
											52.845	0.16617
											52.6783	0.16628
											52.5117	0.16636
											52.345	0.16633
											52.1783	0.1663
											52.0117	0.16625
											51.845	0.16617
											51.6783	0.16602
											51.5117	0.16591
											51.345	0.16578
											51.1783	0.16564
											51.0116	0.16556
											50.8451	0.16666
											50.6794	0.18139
											50.5163	0.23209
											50.3551	0.30942
											50.1927	0.36961
											--	--
											--	--
											--	--
											0.5	--
											--	--
											--	--
											Name:	--
											--	--
											Values:	--
											Ts	--
											[Wg^-1]	--
											50.0008	0.0204
											50.1674	0.00827
											50.3334	-0.00381
											50.4993	-0.01583
											50.665	-0.02781
											50.8306	-0.03973
											50.9963	-0.05161
											51.1619	-0.06571
											51.3277	-0.07852
											51.4936	-0.09008
											51.6596	-0.10024
											51.8257	-0.10917
											51.9918	-0.11696
											52.158	-0.12371
											52.3242	-0.12975
											52.4905	-0.13506
											52.6569	-0.13975
											52.8232	-0.14391
											52.9897	-0.14762
											53.1561	-0.15079
											53.3226	-0.15357
											53.4891	-0.15601
											53.6556	-0.15825
											53.8221	-0.1602
											53.9887	-0.16193
											54.1552	-0.16344
											54.3218	-0.16482
											54.4883	-0.16603
											54.655	-0.16709
											54.8216	-0.16806
											54.9882	-0.16893
											55.1548	-0.16968
											55.3214	-0.17035
											55.488	-0.17096
											55.6547	-0.17153
											55.8213	-0.17204
											55.9879	-0.17249
											56.1546	-0.17291
											56.3212	-0.17331
											56.4878	-0.17367
											56.6545	-0.174
											56.8211	-0.1743
											56.9878	-0.17461
											57.1544	-0.17489
											57.3211	-0.17515
											57.4877	-0.17538
											57.6544	-0.17561
											57.821	-0.17582
											57.9877	-0.176
											58.1544	-0.17619
											58.321	-0.17637
											58.4877	-0.17655
											58.6543	-0.17672
											58.821	-0.17691
											58.9876	-0.1771
											59.1543	-0.17729
											59.3209	-0.17747
											59.4876	-0.17765
											59.6543	-0.17783
											59.8209	-0.17799
											59.9876	-0.17815
											60.1542	-0.1783
											60.3209	-0.17843
											60.4875	-0.17856
											60.6542	-0.17869
											60.8209	-0.17883
											60.9875	-0.17897
											61.1542	-0.17912
											61.3208	-0.17927
											61.4875	-0.17944
											61.6542	-0.17962
											61.8208	-0.1798
											61.9875	-0.17998
											62.1541	-0.18015
											62.3208	-0.18031
											62.4874	-0.18047
											62.6541	-0.18063
											62.8207	-0.1808
											62.9874	-0.18096
											63.1541	-0.18113
											63.3207	-0.1813
											63.4874	-0.18145
											63.654	-0.1816
											63.8207	-0.18174
											63.9874	-0.18188
											64.154	-0.18202
											64.3207	-0.18216
											64.4873	-0.1823
											64.654	-0.18245
											64.8206	-0.1826
											64.9873	-0.18277
											65.154	-0.18295
											65.3206	-0.18312
											65.4873	-0.1833
											65.6539	-0.18348
											65.8206	-0.18366
											65.9872	-0.18382
											66.1539	-0.184
											66.3205	-0.18417
											66.4872	-0.18435
											66.6539	-0.18452
											66.8205	-0.18468
											66.9872	-0.18485
											67.1538	-0.18502
											67.3205	-0.18518
											67.4871	-0.18533
											67.6538	-0.18546
											67.8205	-0.18559
											67.9871	-0.18571
											68.1538	-0.18582
											68.3204	-0.18594
											68.4871	-0.18606
											68.6538	-0.1862
											68.8204	-0.18634
											68.9871	-0.18649
											69.1537	-0.18665
[truncated: 4,546 more rows]

## Sheet: Fig.4a,b
					Molecualr dynamic simulation
					#Time (fs)	Volume(Ang^3)	TotEng(kcal/mol)	PotEng(kcal/mol)	Temp(K)	Cella(Ang)	Cellb(Ang)	Cellc(Ang)	CellAlpha(deg)	CellBeta(deg)	CellGamma(deg)
					10000	319173	64715.8	36380.1	299.469	56.8193	104.882	53.5588	89.9787	90.0456	90.0025
					10500	319478	65041.7	36823.2	298.231	57.1107	104.848	53.3535	89.9901	89.902	89.929
					11000	318785	65024.4	36428.5	302.219	57.1229	104.531	53.3877	90.0194	90.1119	89.9626
					11500	318491	65092.6	36705.5	300.012	56.6863	104.302	53.8677	89.9541	89.9199	89.9925
					12000	318552	65085	36786.6	299.075	56.2318	104.272	54.3287	89.9742	90.0239	90.0198
					12500	319129	64862.8	36705.3	297.586	56.2079	104.478	54.3431	90.0315	89.9982	90.0057
					13000	319085	64861.3	36489.4	299.851	56.6114	104.779	53.7937	90.0186	89.9196	90.0262
					13500	319644	64927.4	36610	299.275	56.9698	104.843	53.5156	90.0247	90.0197	89.9622
					14000	319588	65005.4	36673.5	299.429	57.0589	104.624	53.5348	90.0087	89.8975	89.9835
					14500	319148	64906.9	36604.7	299.114	56.7529	104.494	53.8161	90.0678	90.0272	89.9679
					15000	318722	64730.7	36502.3	298.336	56.4152	104.319	54.1568	90.0969	89.9533	89.8611
					15500	319473	65346.8	36798.4	301.716	56.2178	104.6	54.3287	90.0793	89.9354	90.0145
					16000	319877	65302	36709.9	302.179	56.4789	104.689	54.1	89.9099	89.9042	89.9888
					16500	319933	65483.6	36738.3	303.797	56.819	104.913	53.6704	89.9973	90.0401	89.9055
					17000	319414	65156.6	36554	302.29	56.9405	104.664	53.5963	90.0369	89.9815	90.0674
					17500	319485	65197.6	36878.5	299.293	56.8119	104.627	53.7486	89.9691	89.9923	89.9429
					18000	319639	65128.7	36763.4	299.781	56.6161	104.367	54.0949	89.9719	90.0533	89.9014
					18500	319351	65150.2	36629.4	301.426	56.388	104.554	54.1676	90.0528	89.9705	90.0158
					19000	320121	65293.4	36730.7	301.869	56.473	104.703	54.1398	89.8376	89.9867	90.0055
					19500	319869	65153.6	36632.1	301.432	56.7639	104.736	53.8027	89.8819	89.9657	89.9536
					20000	320268	65049.3	36720.7	299.394	56.9467	104.774	53.6775	89.8959	89.9566	89.8718
					20500	319899	65123.6	36736.4	300.012	56.8817	104.613	53.7594	89.9783	90.0573	90.0508
					21000	319505	65052.6	36658.3	300.088	56.7523	104.485	53.8817	90.0278	89.9092	89.8471
					21500	319822	65159	36644.9	301.354	56.5005	104.589	54.1214	89.972	90.1248	90.0209
					22000	319902	65111.8	36703	300.242	56.4802	104.587	54.1558	90.0424	89.928	90.0698
					22500	319988	65140.6	36665.6	300.941	56.6636	104.705	53.9342	90.0998	90.0478	89.9222
					23000	320380	65062.1	36823.6	298.442	56.769	104.728	53.8881	89.9127	90.0083	89.9588
					23500	319994	65110.7	36766	299.565	56.7458	104.682	53.8687	89.983	89.9891	89.9491
					24000	319734	65119.6	36579.4	301.631	56.7469	104.596	53.868	89.9392	89.9419	89.9736
					24500	320260	65258.2	36724.6	301.56	56.6313	104.63	54.0491	90.0525	90.0017	89.9681
					25000	320360	65253.8	36629.5	302.519	56.4752	104.705	54.1768	89.9927	90.0275	90.0119
					25500	320346	65167.3	36709.2	300.762	56.6789	104.731	53.9663	90.022	90.0393	90.0066
					26000	320722	65217.5	36828.4	300.033	56.9507	104.733	53.7709	89.977	89.9903	90.0381
					26500	320684	64983.8	36516.6	300.859	56.8084	104.705	53.9132	90.0129	89.9862	89.987
					27000	320780	65305.4	36799.9	301.264	56.7715	104.666	53.9846	89.9568	90.0643	90.0095
					27500	320444	64753.7	36548.8	298.086	56.6397	104.539	54.1196	90.0217	89.9841	89.9168
					28000	320433	65057.7	36676.3	299.951	56.609	104.658	54.0855	89.9995	90.0584	89.9704
					28500	320591	65172.3	36878.2	299.03	56.6264	104.729	54.059	89.9411	89.9194	90.0949
					29000	320861	65156.1	36543.3	302.398	56.7367	104.767	53.9798	89.8759	89.9972	89.9714
					29500	320833	65357.8	36732.8	302.526	56.8502	104.75	53.8761	89.9493	90.0425	90.0995
					30000	320293	65209.5	36758.3	300.69	56.8244	104.679	53.846	90.0493	90.0293	89.935
					30500	320486	65097.6	36784.4	299.231	56.7844	104.692	53.9095	89.9644	89.98	89.9927
					31000	320258	65302.9	36882.9	300.36	56.6636	104.506	54.0822	89.959	89.9787	89.947
					31500	320898	65087.7	36847.1	298.464	56.7728	104.681	53.996	90.0579	90.0189	90.0964
					32000	320733	65153.4	36516.6	302.651	56.6777	104.685	54.0565	90.1394	89.9749	89.9629
					32500	320540	65185.5	36730.2	300.733	56.871	104.818	53.7721	90.0644	89.9716	90.0573
					33000	321069	65051.4	36784.2	298.745	56.7788	104.776	53.9698	89.9278	89.8804	89.8892
					33500	320893	65189.2	36737	300.7	56.7047	104.665	54.0682	90.0204	90.0237	90.015
					34000	321043	65094.7	36681.6	300.287	56.6352	104.647	54.1689	90.0241	90.001	89.9991
					34500	321431	65109.7	36695.8	300.295	56.5903	104.77	54.2136	89.9949	90.0136	89.9867
					35000	320854	65129.6	36787.2	299.54	56.6138	104.742	54.1086	89.8942	90.0656	89.9563
					35500	321021	64815.6	36693.5	297.211	56.7675	104.731	53.9957	90.026	90.0329	89.9663
					36000	320808	64668.6	36568.1	296.983	56.8172	104.722	53.9172	90.0866	89.9747	89.9714
					36500	320712	64869	36627.9	298.47	56.6716	104.661	54.0713	90.1234	90.0822	89.9799
					37000	320797	64831.6	36596.6	298.404	56.7273	104.68	54.0226	89.8674	89.9692	89.9805
					37500	320769	65373.6	37010.2	299.762	56.5688	104.607	54.2067	89.9609	89.9539	90.0349
					38000	321388	65057.7	36746.8	299.207	56.7359	104.78	54.0622	89.9933	90.0426	89.8525
					38500	321061	65012.8	36746.3	298.738	56.6967	104.75	54.0601	90.132	89.9655	90.0522
					39000	320823	65161	36742	300.349	56.7575	104.701	53.9874	89.9643	90.0293	89.9381
					39500	320648	65244.9	36946.6	299.074	56.7353	104.688	53.9855	89.9644	89.9249	90.0343
					40000	320610	65246	36885.5	299.731	56.6804	104.723	54.0134	89.9506	89.9501	89.9563
					40500	321059	64982.7	36680.2	299.118	56.6356	104.721	54.133	90.1399	89.9722	90.0136
					41000	320819	64968.2	36657	299.21	56.6709	104.703	54.068	89.9764	89.9934	89.9795
					41500	320760	65031.4	36668.9	299.753	56.642	104.754	54.0596	89.9995	90.0316	89.9937
					42000	320532	64985.5	36819.2	297.679	56.6925	104.76	53.9696	89.9489	90.0113	89.9628
					42500	321290	65176.1	36784	300.064	56.7029	104.784	54.0754	90.1258	89.9653	90.0061
					43000	320908	65141.1	36737.9	300.182	56.7171	104.704	54.0388	89.9105	89.9351	89.8611
					43500	321066	65186.1	36797	300.033	56.7191	104.749	54.0401	90.0546	90.0109	90.0806
					44000	321183	65316.3	36704.7	302.384	56.5845	104.769	54.178	89.9264	90.0271	90.1044
					44500	321052	64995.2	36674.3	299.313	56.6361	104.755	54.1141	89.8646	89.9128	90.0117
					45000	321272	65319.9	36860.8	300.774	56.7584	104.799	54.0115	89.9676	90.022	89.8532
					45500	320805	65270.2	36657.3	302.399	56.687	104.722	54.0406	89.998	89.9936	90.0015
					46000	321213	65304.7	36891.1	300.293	56.7366	104.773	54.036	89.9743	89.9847	89.8942
					46500	321692	65144.3	36734.4	300.253	56.7197	104.756	54.1416	89.9403	90.1267	90.1028
					47000	321506	65027	36661.1	299.788	56.7522	104.726	54.0943	89.9956	90.0232	89.9095
					47500	321584	65511.5	36946	301.897	56.6908	104.862	54.096	89.9287	89.9666	89.9098
					48000	321089	64965.8	36689.8	298.838	56.6528	104.66	54.1531	89.9355	90.0049	90.0516
					48500	321441	64937.4	36567.1	299.834	56.6955	104.739	54.1309	89.8535	90.0132	90.1012
					49000	321436	65059.1	36720.4	299.501	56.7161	104.865	54.0456	90.0163	90.0278	89.8592
					49500	321782	64783.5	36545.9	298.432	56.6992	104.783	54.1619	90.0024	90.0436	89.9369
					50000	322031	64772.1	36761.3	296.035	56.7015	104.871	54.1564	90.0264	90.0554	89.9448
					50500	321263	65224.9	36776.4	300.661	56.7265	104.703	54.0899	89.9539	90.0429	89.9079
					51000	321184	65191.7	36639.7	301.755	56.6828	104.756	54.0908	89.9892	89.9542	89.9265
					51500	321583	64900.8	36607.6	299.019	56.5046	104.863	54.2734	90.0733	90.0083	90.0495
					52000	321977	65328.2	36823.5	301.255	56.6016	104.808	54.2754	89.9668	89.9958	90.0154
					52500	321576	65481	36843.3	302.66	56.6683	104.844	54.1253	89.9037	89.9402	90.0183
					53000	321433	65450	36739.5	303.431	56.6407	104.783	54.159	89.9661	90.023	90.1047
					53500	321762	65232.2	36782.5	300.674	56.8546	104.858	53.9722	90.1035	89.9685	90.0201
					54000	322197	65365.2	36754.9	302.371	56.6594	104.903	54.2077	90.0532	90.0125	89.9565
					54500	321906	65413.3	36911.4	301.225	56.5585	104.841	54.2876	90.1203	89.9718	89.9436
					55000	321171	65489.3	36856.5	302.609	56.6108	104.793	54.1386	89.9165	90.068	89.9448
					55500	321721	65390.8	36798.2	302.184	56.6495	104.696	54.244	90.067	89.933	90.0538
					56000	321753	65329.4	36883.8	300.63	56.7161	104.895	54.0834	90.0674	90.0862	89.9583
					56500	321785	65284.8	36657.5	302.551	56.6131	104.897	54.1857	90.0336	89.9126	90.0906
					57000	321866	65705	36994.2	303.434	56.7189	104.87	54.1123	90.1109	90.0043	89.851
					57500	321334	65102.7	36615.6	301.069	56.7152	104.706	54.1108	90.0743	89.9142	90.0535
					58000	321932	65125.6	36706.3	300.352	56.7293	104.782	54.1591	90.0359	90.0351	89.9082
					58500	321348	65275.6	36816	300.778	56.5851	104.809	54.1848	89.9968	90.0912	89.9494
					59000	321310	65106	36735.4	299.838	56.7053	104.826	54.0543	90.032	90.0002	90.0688
					59500	321267	65023.2	36614.7	300.239	56.6981	104.807	54.0641	89.9004	90.0241	89.9112
					60000	321695	65064	36603	300.794	56.8064	104.719	54.0782	90.0067	89.9593	90.0144
					60500	321504	64907.7	36571.6	299.473	56.7009	104.814	54.0978	89.942	90.0222	89.9507
					61000	321620	64734.6	36575.7	297.601	56.6563	104.734	54.2011	90.1231	89.96	89.9088
					61500	321907	64846.7	36425.8	300.369	56.8946	104.707	54.0359	89.9539	89.9239	90.0736
					62000	321201	64860.3	36476	299.983	56.7897	104.726	54.0076	90.1456	89.9599	89.9544
					62500	320887	64776.6	36661.2	297.141	56.5629	104.811	54.127	90.1094	89.9806	90.033
					63000	321723	65158.9	36955.1	298.075	56.8072	104.663	54.1115	90.1617	90.0089	89.8876
					63500	321655	65099.8	36801.9	299.069	56.678	104.796	54.1539	90.0373	90.0054	90.0433
					64000	321243	65192.2	36830.8	299.741	56.6288	104.714	54.1741	90.0162	90.0179	90.0461
					64500	321660	64886.7	36528.4	299.708	56.6365	104.737	54.2254	90.0128	90.0725	89.9135
					65000	321595	65150.2	36763.4	300.009	56.6803	104.806	54.1369	90.0601	89.9557	89.8267
					65500	321453	65047.3	36813.8	298.389	56.7174	104.768	54.0973	90.175	90.0941	90.0495
					66000	321946	65250.5	36596.6	302.832	56.8022	104.831	54.0668	90.1405	90.0471	89.9568
					66500	321616	64907.9	36486	300.381	56.7969	104.733	54.0669	89.9624	89.9029	90.0268
					67000	322014	65074.5	36811.2	298.703	56.6174	104.85	54.2445	89.9599	90.0299	90.0759
					67500	322195	64731.3	36437.5	299.026	56.6495	104.855	54.2416	90.0454	89.9213	89.9377
					68000	321945	65075.9	36581.3	301.149	56.7102	104.804	54.1684	90.0243	89.9998	89.8158
					68500	322341	65166.4	36669.1	301.176	56.6013	104.835	54.3232	90.0111	89.9941	90.0665
					69000	322147	64991.3	36784.7	298.105	56.6894	104.819	54.2143	90.1055	90.0185	90.0624
					69500	321561	64907.6	36588.3	299.296	56.757	104.726	54.0992	90.04	89.9447	89.8818
					70000	321502	65364.8	36867.4	301.177	56.7886	104.754	54.0446	89.9985	90.0848	90.0449
					70500	321469	64889.2	36565.5	299.343	56.7535	104.72	54.0899	89.9492	90.0077	90.0445
					71000	322102	65136.6	36675.9	300.79	56.7675	104.858	54.1121	89.9531	89.9274	89.9092
					71500	321921	65074.1	36923.2	297.516	56.6333	104.828	54.2252	89.9579	90.0901	89.9516
					72000	322117	65387.6	36830.6	301.807	56.6503	104.823	54.2447	90.0536	89.9341	89.9348
					72500	321697	65082.7	36731.1	299.637	56.7358	104.76	54.1248	90.0357	90.0627	90.1767
					73000	321293	64983.1	36658.7	299.35	56.7257	104.797	54.0476	90.061	90.013	89.8311
					73500	322299	65225.9	36869.8	299.685	56.7853	104.952	54.0799	89.8783	90.0237	89.9318
					74000	321834	65246.7	36945.1	299.108	56.6603	104.851	54.1728	90.007	89.9835	89.9352
					74500	321365	65389.1	37039.1	299.62	56.796	104.729	54.0277	89.9903	89.9082	89.9931
					75000	321766	64836.8	36612.4	298.292	56.551	104.907	54.2372	90.1613	89.9653	90.0471
					75500	321715	65067.8	36798.1	298.771	56.6989	104.769	54.1585	90.0134	90.0203	89.964
					76000	321433	65031.1	36793.4	298.434	56.7652	104.791	54.0361	89.9483	89.9906	90.0634
					76500	322033	65196	36747.3	300.663	56.6988	104.829	54.1806	89.9631	89.962	90.0204
					77000	322038	65159.9	36849.1	299.205	56.711	104.725	54.2242	90.1395	90.0183	89.8646
					77500	321350	65301.5	36840.6	300.792	56.6882	104.779	54.1016	90.0064	89.9895	90.0376
					78000	321455	65008.4	36651	299.698	56.6041	104.856	54.1601	90.0234	89.9931	90.0357
					78500	321653	65230.4	36814.5	300.316	56.655	104.718	54.2166	89.7984	89.9584	89.9347
					79000	321626	65045	36737.7	299.169	56.6638	104.775	54.1737	89.9674	90.0683	90.0525
					79500	321497	65100.7	36886.7	298.182	56.6773	104.871	54.0895	90.0499	89.9868	89.9648
					80000	321387	65068.5	36784.9	298.918	56.6601	104.715	54.168	89.9128	90.0663	89.9579
					80500	321740	65288.8	36865	300.4	56.8091	104.815	54.0338	89.9358	89.9012	89.7928
					81000	321900	65503.4	37023.4	300.994	56.7158	104.81	54.1518	89.9577	90.0468	90.0373
					81500	321336	65438.2	36845.9	302.18	56.4965	104.813	54.2653	89.9767	89.8546	90.033
					82000	321555	64772	36635.6	297.362	56.6449	104.731	54.2023	90.0225	90.0422	89.9903
					82500	321057	65451	36993.7	300.754	56.7026	104.831	54.0125	89.8858	89.9654	89.868
					83000	321579	65162.6	36773.3	300.035	56.6597	104.859	54.1264	89.8776	89.9696	90.0403
					83500	321750	64985.6	36738.6	298.531	56.8057	104.783	54.0554	89.8971	89.9642	89.9266
					84000	322161	65172.4	36784.2	300.023	56.8207	104.749	54.1275	89.957	90.0359	90.0415
					84500	321173	65049.7	36710.4	299.507	56.6523	104.71	54.1422	90.0567	90.0497	89.9511
					85000	321350	65381.5	36783.4	302.242	56.8	104.588	54.0942	90.0314	89.8556	90.0735
					85500	321381	65341.4	36861.2	300.996	56.7202	104.723	54.1054	90.0376	90.0971	90.0256
					86000	321333	65013.9	36793.3	298.253	56.6325	104.77	54.157	89.9114	89.8738	89.8757
					86500	321290	65092.1	36694.1	300.127	56.6741	104.751	54.1196	90.0413	90.0447	89.9354
					87000	321371	65656.8	37101.9	301.786	56.825	104.693	54.0192	89.9696	89.9797	90.0496
					87500	322452	65362	36833.5	301.506	56.8933	104.797	54.0824	89.9746	90.0464	89.9724
					88000	321752	65306.8	36775.5	301.537	56.7214	104.784	54.135	90.0186	90.1041	90.079
					88500	321350	65136	36977.5	297.596	56.6569	104.85	54.0953	89.8117	89.974	89.9595
					89000	321666	65318.9	36661.3	302.871	56.6211	104.735	54.242	89.8581	90.0612	90.0136
					89500	321389	65562.5	37066.7	301.16	56.7073	104.769	54.0952	89.924	89.961	90.0318
					90000	321434	64959.9	36704.2	298.623	56.6673	104.857	54.0955	90.0339	89.9939	90.0341
					90500	321661	65147.4	36596	301.748	56.6369	104.786	54.1996	90.0234	89.9947	90.0805
					91000	321487	65480.3	36879	302.276	56.8203	104.718	54.0305	90.0513	89.9864	89.9385
					91500	321392	65207.5	36785	300.386	56.785	104.726	54.0438	90.0471	90.0087	89.9186
					92000	321335	65074.4	36825.3	298.553	56.7022	104.868	54.0402	89.937	89.9293	90.0113
					92500	321834	65255.6	36807.3	300.659	56.6558	104.752	54.2286	89.8624	90.0261	89.9909
					93000	321284	65078.5	36685	300.08	56.7213	104.685	54.1076	89.9129	90.0063	89.9434
					93500	321995	64997.2	36682.9	299.243	56.5755	105.011	54.1985	90.0357	89.9891	89.8966
					94000	321548	65021.5	36610.7	300.263	56.5544	104.816	54.244	89.9905	90.0383	89.9835
					94500	321197	64946.5	36691.2	298.62	56.762	104.72	54.0366	89.8322	89.9855	90.0865
					95000	321551	64820.7	36496.3	299.349	56.636	104.794	54.1778	90.0236	89.9923	89.9647
					95500	320874	64993	36657.4	299.467	56.7667	104.713	53.981	90.034	89.9457	89.9909
					96000	321945	65408	36892.2	301.373	56.9231	104.766	53.9854	90.0134	89.9623	89.847
					96500	321375	64888.4	36550	299.498	56.8165	104.678	54.0361	89.9741	89.8665	90.0397
					97000	321791	65015.5	36526.5	301.09	56.6923	104.893	54.1134	89.9575	90.106	89.9941
					97500	322028	65347.4	36878.6	300.875	56.4932	104.867	54.3576	89.968	89.962	89.9766
					98000	321866	65258.4	36656.6	302.281	56.5963	104.806	54.2626	90.0285	90.0835	90.062
					98500	321375	65349	36884.4	300.832	56.652	104.712	54.1754	90.0923	89.9212	89.9881
					99000	321580	65138.1	36621.2	301.383	56.6664	104.742	54.1806	89.9782	90.0986	89.8666
					99500	321499	65159.7	36831.9	299.386	56.6888	104.785	54.1234	89.9209	89.9569	90.085
					100000	321372	65112.4	36776.2	299.474	56.7764	104.698	54.0634	90.0781	89.9561	89.9639
					100500	321094	65049.9	36820.3	298.348	56.8878	104.704	53.9079	90.205	89.9892	89.9154
					101000	321960	65393.2	36900	301.133	56.857	104.738	54.065	90.116	89.9602	89.968
					101500	321995	65458.7	37002.5	300.742	56.791	104.74	54.1327	89.942	90.0536	90.081
					102000	321210	65320.3	36686.2	302.622	56.6579	104.727	54.1342	89.9714	89.9745	89.9098
					102500	321728	64905.4	36674.7	298.36	56.7978	104.818	54.0408	90.0872	89.9474	89.9276
					103000	321820	65262	36733	301.512	56.7863	104.754	54.1007	90.0065	90.1435	90.0783
					103500	321743	65188.2	36664.6	301.455	56.8032	104.812	54.0413	89.9906	89.9676	90.0693
					104000	321145	65074.1	36904	297.718	56.6878	104.789	54.0625	89.9766	89.9717	89.9658
					104500	321697	65184.1	36452	303.659	56.5938	104.824	54.2274	90.0655	90.0318	89.9247
					105000	321061	65142	36706.4	300.525	56.7704	104.568	54.0838	90.0347	89.982	89.9611
					105500	321980	65282.8	36848.6	300.51	56.8684	104.753	54.0493	89.9867	89.9754	90.0305
					106000	321233	64748	36514.7	298.386	56.7379	104.791	54.0287	90.1295	90.0444	90.0305
					106500	321966	64983.9	36567.6	300.321	56.9392	104.811	53.9507	90.2142	90.0431	89.8456
					107000	321503	64758	36537.7	298.25	56.857	104.675	54.0203	90.0021	89.9819	89.9708
					107500	321109	64629.5	36544.8	296.816	56.6962	104.762	54.0624	89.9262	90.0454	90.0454
					108000	321618	65290.9	36817.8	300.921	56.705	104.757	54.1422	90.0985	89.9998	89.8928
					108500	321756	65160.8	36714.4	300.639	56.6232	104.798	54.2223	90.0008	90.0702	89.9545
					109000	321584	64729.9	36434.3	299.045	56.5934	104.85	54.1954	90.0227	90.0455	90.1397
					109500	321658	65118.6	36704.3	300.299	56.7092	104.826	54.1094	90.0386	90.023	90.0017
					110000	321993	65133.6	36596	301.603	56.8739	104.721	54.0633	90.0532	89.9188	89.9828
					110000	321993	65133.6	36596	301.603	56.8739	104.721	54.0633	90.0532	89.9188	89.9828
					110500	321506	65505.4	36965.9	301.623	56.7807	104.852	54.0024	89.932	89.9862	89.9216
					111000	322085	65425.7	36930.1	301.159	56.7356	104.705	54.2186	89.92	89.8815	90.0132
					111500	321410	65274.7	36688.8	302.113	56.7244	104.667	54.1351	89.9546	90.0153	90.0382
					112000	321690	65721.8	37140.9	302.06	56.9534	104.697	53.9492	90.0507	90.0686	89.8864
					112500	321445	66044.1	37194.9	304.895	56.8205	104.759	54.002	89.9321	89.9545	89.9274
					113000	322275	65909.3	37281.7	302.553	56.7416	104.911	54.1385	89.8172	89.9701	89.9653
					113500	322448	66187.3	37389.5	304.352	56.8513	104.771	54.1354	89.9938	89.9868	90.16
					114000	321816	66264.2	37449.3	304.533	56.7762	104.766	54.1032	90.0031	90.007	89.8723
					114500	322052	66507.7	37521.4	306.344	56.7415	104.774	54.1716	89.9659	89.9564	90.0706
					115000	321664	66614.9	37588.9	306.764	56.717	104.814	54.1091	90.0051	89.9851	90.0509
					115500	322287	66942.7	37696.2	309.095	56.6397	104.875	54.2565	90.0055	89.9452	89.8879
					116000	321518	67123	37708.9	310.866	56.5822	104.692	54.2766	89.9838	90.0402	89.9142
					116500	322118	67292.6	37718.7	312.556	56.7522	104.843	54.1371	89.94	90.0263	89.9808
					117000	322180	67296.2	37911.9	310.551	56.6241	104.832	54.2755	89.9897	89.9639	90.1157
					117500	321858	67324.2	37790.3	312.131	56.6638	104.842	54.178	90.0207	90.0143	89.968
					118000	322328	67547.8	38138.5	310.815	56.693	104.785	54.2588	90.0382	90.0275	90.0176
					118500	322104	67348.6	37725.4	313.076	56.8393	104.782	54.0829	90.0307	90.0404	89.9658
					119000	322232	67763.9	37953.9	315.051	56.7973	104.756	54.1579	90.0282	90.0999	89.9415
					119500	322116	68004.8	38211.6	314.872	56.6004	104.9	54.2523	90.0707	89.9349	90.0479
					120000	322837	68034.9	38231.5	314.979	56.7259	104.994	54.2045	90.0418	89.9804	89.9663
					120500	321824	68055.5	38264.5	314.849	56.5838	104.843	54.2485	90.0059	89.9678	89.9504
					121000	322633	68237.6	38408.9	315.247	56.6991	104.785	54.3044	90.1349	90.0351	89.8593
					121500	322442	68408.1	38487.6	316.219	56.7181	104.777	54.2584	90.1043	89.961	89.9844
					122000	322306	68769.8	38711.5	317.674	56.7097	104.821	54.2204	89.9724	89.9897	90.0163
					122500	323279	68901.1	38786.6	318.269	56.8744	104.838	54.2179	90.091	90.026	89.8959
					123000	322850	68987.8	38663.3	320.488	56.84	104.916	54.1385	90.1377	89.9035	90.068
					123500	322803	69030.8	38583.3	321.788	56.8005	104.853	54.2008	90.0551	90.0506	89.9925
					124000	322858	69111.2	38960	318.657	56.7355	104.856	54.2702	90.0612	90.0592	90.0232
					124500	322560	69263.3	38985.2	319.998	56.5511	104.904	54.3724	89.9844	89.9538	90.0551
					125000	322582	69350.5	38952.4	321.265	56.627	104.804	54.355	89.9919	89.9983	89.9299
					125500	323109	69841.9	39291.5	322.875	56.5388	104.862	54.4986	90.0173	89.9161	89.9667
					126000	322667	69763.1	39084.5	324.23	56.7253	104.945	54.202	90.1028	90.0135	90.0003
					126500	323179	69999.3	39285.8	324.599	56.7484	104.972	54.2519	89.9859	89.9305	90.0224
					127000	323339	70169.7	39285.9	326.399	56.7278	104.894	54.3393	90.112	89.9614	90.0854
					127500	323190	70398.3	39416.8	327.431	56.7836	104.836	54.2908	90.0628	90.018	89.8547
					128000	322792	70213	39273.8	326.984	56.6791	104.88	54.3009	89.9579	89.9928	90.0915
					128500	323316	69934.3	39293.9	323.826	56.7094	104.957	54.3203	89.902	90.0417	89.9218
					129000	323593	70551.1	39390.7	329.323	56.8299	104.977	54.2411	89.8719	89.9437	89.939
					129500	323228	70846.9	39504.5	331.245	56.6522	105.072	54.3009	89.9372	89.9713	90.1154
					130000	323934	71321.4	39927.3	331.792	56.6499	105.064	54.4256	90.0995	90.0242	89.9134
					130500	323008	70803.6	39590.7	329.877	56.7734	104.919	54.2269	89.9354	89.9506	89.9924
					131000	323760	71531.6	39957.1	333.698	56.6513	104.95	54.4542	89.874	90.0323	90.0496
					131500	323347	71478.6	39866.9	334.092	56.4218	104.993	54.5833	90.0473	90.0404	90.0014
					132000	323630	71738.3	40087.2	334.508	56.3993	105.081	54.6071	89.967	89.9381	89.9427
					132500	323905	71651.8	40001.2	334.502	56.5057	105.077	54.5529	90.1488	89.9443	90.0148
					133000	324546	72149.7	40492.3	334.575	56.7593	104.949	54.4835	90.1796	89.9853	90.0638
					133500	323698	72054.9	40155.6	337.131	56.6379	104.967	54.4479	90.1015	89.9291	89.9054
					134000	324334	71855.5	40413.3	332.299	56.5665	105.15	54.5285	89.9777	89.9825	89.8741
					134500	324513	72345.2	40422.1	337.383	56.6872	105.004	54.5182	90.0433	90.0289	89.9685
					135000	324792	72478.4	40531.8	337.631	56.6717	105.072	54.5445	89.9655	89.9828	89.9585
					135500	324134	72404.4	40536.5	336.799	56.599	105.056	54.5127	89.9538	89.9944	89.9127
					136000	324247	73080.6	40808.3	341.073	56.5479	105.053	54.5822	89.9808	89.9708	90.0203
					136500	324237	72797.5	40611.4	340.162	56.7264	104.98	54.4472	89.7621	89.9143	90.0705
					137000	323970	73041.5	40844.5	340.277	56.5549	105.064	54.5233	90.0244	89.962	89.9566
					137500	324271	72992.7	40707.4	341.211	56.6571	104.995	54.5111	90.0565	90.0556	89.997
					138000	324052	73134.7	40843.1	341.278	56.5993	105.034	54.5098	90.0674	90.0208	89.9659
					138500	325034	73764.8	41263.8	343.49	56.5834	105.173	54.6181	89.9088	89.9463	90.0421
					139000	324517	73786.9	41283.6	343.515	56.5923	105.1	54.5609	89.8564	90.1012	89.8444
					139500	324389	73630.2	41230.6	342.419	56.6139	105.108	54.5141	90.0625	90.1429	90.0882
					140000	324562	73775.5	41125.8	345.062	56.7418	105.049	54.4509	89.9807	89.9476	89.8474
					140500	323656	73719.2	41324.6	342.366	56.6865	105.047	54.3534	89.7355	90.0397	90.0535
					141000	324490	73486.4	40942	343.948	56.6865	105.086	54.4729	89.8461	90.0809	89.9908
					141500	324889	74509.7	41369.4	350.246	56.6924	105.066	54.5446	90.071	89.9881	89.8362
					142000	324306	74766.7	41801.6	348.396	56.6996	105.128	54.4076	90.1439	89.9364	90.0115
					142500	325032	74658.1	41544.3	349.966	56.6923	105.16	54.5196	89.9178	90.0571	89.9527
					143000	325317	74542	41712.4	346.963	56.6682	105.129	54.6069	89.9292	89.9093	89.9778
					143500	324653	74836.3	41828.5	348.846	56.7315	104.981	54.5111	90.1136	90.0322	90.0336
					144000	325009	74865.8	41676.4	350.766	56.4918	105.301	54.6363	90.2267	90.0102	90.0281
					144500	324974	75412.8	41862.8	354.577	56.4425	105.258	54.7002	90.2127	89.9474	89.8696
					145000	324828	75465.8	42096.5	352.667	56.6088	105.048	54.6237	89.9474	90.0507	89.9764
					145500	325468	75501.6	42039.1	353.653	56.8018	105.177	54.4789	89.8656	89.9685	89.935
					146000	325577	75584.4	42043.7	354.478	56.7051	105.106	54.6266	90.018	89.897	89.9027
					146500	324968	75804.8	42283.5	354.273	56.6388	105.122	54.5801	89.9522	90.092	89.9588
					147000	324874	76098.3	42419.2	355.942	56.5723	105.083	54.6489	89.9288	90.094	89.9558
					147500	325388	76572.8	42577.4	359.284	56.6368	105.142	54.6425	90.0053	89.9982	89.8007
					148000	324931	76439.5	42604.5	357.589	56.5317	105.224	54.6246	89.9371	90.1489	89.9351
					148500	325725	76536	42755.7	357.011	56.6101	105.221	54.6834	90.0598	89.9513	89.9822
					149000	326186	76261.9	42513.8	356.671	56.7183	105.212	54.6609	90.0665	90.0348	89.9527
					149500	325712	76070.4	42468.1	355.13	56.6499	105.223	54.642	90.1235	89.8654	90.0103
					150000	326038	76833.9	42750.1	360.218	56.5973	105.147	54.7871	90.1674	90.031	90.0028
					150500	326238	77450.6	43175.3	362.242	56.7402	105.231	54.6389	89.9559	90.1203	89.988
					151000	325949	76796.9	42595.8	361.458	56.512	105.171	54.8423	89.8402	90.0319	90.0208
					151500	326783	77430.1	42976	364.132	56.7931	105.069	54.7632	90.0509	90.0216	90.0412
					152000	326273	77574	43085.5	364.496	56.7395	105.275	54.6226	90.2081	90.0386	89.9596
					152500	326592	77489.9	43072.7	363.741	56.7391	105.281	54.6736	90.1595	89.9841	89.886
					153000	326432	77570.6	43066.6	364.658	56.8277	105.138	54.6352	90.0522	89.9946	89.9844
					153500	326956	77791.5	43257.2	364.98	56.9444	105.163	54.5982	90.0476	90.0606	89.8484
					154000	327063	77673	43315.8	363.109	56.8473	105.134	54.7243	90.0364	90.0915	89.7964
					154500	326218	77795.4	43319.5	364.362	56.7559	105.238	54.6166	89.9662	89.8681	89.8702
					155000	326766	77997	43395	365.695	56.6407	105.387	54.7423	90.0673	89.9506	89.8932
					155500	327032	78775.3	43915.8	368.416	56.5836	105.305	54.8844	90.024	90.0632	89.9504
					156000	326344	78687	43721	369.542	56.4237	105.372	54.8899	90.1162	90.0767	90.06
					156500	326680	78608.7	43656.8	369.393	56.4175	105.381	54.9474	90.0161	90.0425	89.8506
					157000	327370	78881.8	44015.1	368.492	56.4793	105.35	55.0195	90.0419	89.9513	90.056
					157500	327172	78773.8	43732.3	370.339	56.5307	105.384	54.9181	89.8961	90.0673	89.9844
					158000	327387	79107.6	43940.5	371.668	56.6121	105.339	54.8991	89.988	90.0737	89.8751
					158500	326932	79104.9	43796.1	373.165	56.6538	105.3	54.8026	90.0584	89.8605	89.9826
					159000	326993	79666.6	44105.9	375.827	56.5992	105.257	54.888	89.9553	90.015	90.1101
					159500	327088	79806.7	44242.8	375.861	56.709	105.285	54.7832	89.8357	89.9469	89.9531
					160000	327605	79800.1	44252.9	375.685	56.5462	105.366	54.9851	89.9423	89.9537	90.0156
					160500	327431	80225.8	44631.4	376.184	56.6274	105.356	54.8834	89.7187	90.0236	90.1341
					161000	327448	80239.5	44455.5	378.187	56.4709	105.43	55.0002	89.6289	89.9501	90.011
					161500	327090	80339.7	44549.9	378.248	56.3708	105.341	55.0832	89.8328	90.0024	89.7794
					162000	327679	80385.7	44503.1	379.229	56.4292	105.48	55.0521	89.9336	89.9483	89.9654
					162500	328304	80815.5	44595.3	382.796	56.4897	105.702	54.983	90.1969	89.8849	89.9655
					163000	327462	80705.4	44860.3	378.832	56.461	105.443	55.0054	90.3686	89.8934	89.9868
					163500	327099	80804.4	44632.8	382.283	56.5234	105.309	54.9533	90.3702	89.9573	89.992
					164000	326688	80876.1	44905.6	380.158	56.4291	105.436	54.9091	90.1592	89.9835	89.8549
					164500	328076	80908.2	44831.4	381.281	56.4931	105.443	55.0759	90.058	89.9304	89.9545
					165000	327560	80998.2	44983.7	380.623	56.3504	105.255	55.2272	90.1017	90.0305	89.9348
					165500	327651	81410.4	45227.8	382.399	56.4995	105.456	54.9914	90.0059	89.9905	90.0579
					166000	327975	81803.7	45298.5	385.809	56.4643	105.382	55.1192	90.0316	90.0798	89.8916
					166500	327816	81813.4	45633.8	382.369	56.582	105.221	55.0619	89.9659	89.9027	90.1626
					167000	327269	82053.7	45701.4	384.193	56.5554	105.387	54.9097	90.0298	90.0189	89.7424
					167500	328019	81512.6	44974.2	386.16	56.5201	105.449	55.0372	90.2315	90.057	90.1001
					168000	327785	82460.6	45738	388.106	56.3451	105.561	55.1097	90.0296	89.979	90.0058
					168500	328344	82190.1	45510	387.658	56.2658	105.561	55.2821	90.0415	90.0691	90.1852
					169000	328280	82595.5	45695.6	389.98	56.2508	105.471	55.3331	89.8279	90.1098	89.9225
					169500	328442	82618.1	45862.1	388.459	56.3738	105.424	55.264	89.8873	90.0039	90.0045
					170000	328036	82749.3	45847.4	390.002	56.2353	105.41	55.3396	89.7686	89.9404	90.1678
					170500	328560	82666.7	45721.6	390.458	56.1278	105.608	55.4301	89.7514	89.9849	90.0293
					171000	328101	82760.6	45811.9	390.497	56.0249	105.625	55.4446	89.8767	89.9823	89.9137
					171500	328740	83328	46149.8	392.922	56.1782	105.644	55.3914	89.8054	89.9026	89.8997
					172000	329005	83365.9	46106.7	393.778	56.3334	105.619	55.2967	89.826	90.041	90.1547
					172500	328796	83308.5	46136.5	392.856	56.5542	105.516	55.0989	89.9386	90.1133	89.9464
					173000	328571	83602.3	46479	392.341	56.3625	105.582	55.2144	89.7875	90.0301	90.0126
					173500	329426	83540.1	46099.3	395.697	56.4786	105.553	55.2594	89.8992	90.0358	89.883
					174000	329264	83827.4	46755.8	391.794	56.4575	105.721	55.1657	89.7011	90.071	89.8639
					174500	328995	83923.5	46707.3	393.323	56.27	105.635	55.3488	89.8209	89.9179	90.0133
					175000	329029	84589.7	46850.9	398.846	56.2473	105.591	55.3996	90.0053	90.0062	89.8697
					175500	330242	84219.2	46660.2	396.946	56.5382	105.705	55.2582	90.091	90.0294	89.8592
					176000	329395	84362.3	46553.5	399.586	56.1228	105.773	55.4887	90.0117	90.0807	89.9403
					176500	329597	84454.8	46733.7	398.66	56.2341	105.709	55.447	89.8022	89.9519	89.8104
					177000	330683	85209.8	47090.8	402.864	56.1914	105.774	55.6388	89.6295	90.0267	89.7873
					177500	330227	85168.6	46886.4	404.59	56.0282	105.818	55.6993	89.7096	89.9822	90.0246
					178000	330373	84994	46941.1	402.166	55.9235	105.977	55.7444	89.7742	90.0561	90.0717
					178500	330138	84955.8	47099.5	400.089	56.0654	105.838	55.6379	89.6116	89.8522	90.0408
					179000	329299	85382.6	47161	403.949	56.2424	105.556	55.471	89.4506	90.0239	89.9429
					179500	330544	85402.1	47233.4	403.39	56.4787	105.658	55.3934	89.6409	90.1226	89.71
					180000	330382	85484.3	47145.2	405.191	56.4489	105.577	55.4365	89.771	89.9463	90.0369
					180500	330323	85749.5	47513.3	404.103	56.494	105.533	55.4048	90.0524	89.9002	90.0267
					181000	330004	85690.1	47569.5	402.882	56.3361	105.718	55.4096	90.1769	89.9808	89.9922
					181500	329916	86213.6	47722.5	406.798	56.1936	105.846	55.4679	90.0655	90.0858	90.0205
					182000	330334	86515.3	47603.8	411.24	56.2763	105.774	55.4945	89.903	90.0255	90.0712
					182500	330219	86447	47664.9	409.873	56.4991	105.65	55.321	89.9194	89.9762	89.9321
					183000	330310	86985.1	48014.2	411.868	56.4508	105.752	55.3305	90.0262	89.9682	89.988
					183500	330393	86837.1	48024.2	410.198	56.3318	105.695	55.4914	89.9492	89.9788	90.1525
					184000	330261	87093.9	48063.1	412.501	56.1317	105.864	55.5781	89.8202	90.0706	90.0207
					184500	330093	87538	48297.1	414.722	55.8996	105.855	55.7856	89.8563	89.9164	89.8246
					185000	329963	87099.2	48364.6	409.37	55.7575	105.811	55.9286	89.8413	90.0449	90.0784
					185500	330485	87650.2	48302.8	415.847	55.7524	105.85	56.0016	89.8464	90.0884	89.9165
					186000	330852	87734.6	48428.4	415.412	55.8831	105.954	55.8774	90.0155	90.1056	90.0499
					186500	330526	87851.4	48648.7	414.318	55.8189	105.761	55.9885	90.0735	89.9506	89.8815
					187000	331343	88026.1	48637.7	416.281	55.9258	106.023	55.8815	90.0182	89.9042	89.9304
					187500	330815	87946.5	48482.8	417.077	56.187	105.765	55.6684	89.815	90.053	90.0017
					188000	330900	87913.1	48507.9	416.458	56.235	105.85	55.5908	89.8542	89.9692	89.9323
					188500	330935	88057.8	48662.2	416.357	56.0259	105.942	55.7557	89.8821	89.9271	90.2431
					189000	331383	87984.2	48803.8	414.083	56.0389	105.956	55.8105	90.029	90.044	89.9793
					189500	330524	87863.4	48465.9	416.376	55.7382	105.887	56.0026	90.1529	90.0153	90.0426
					190000	330381	88899.6	49293.6	418.581	55.8649	105.803	55.8958	90.1295	89.9103	89.9938
					190500	330485	88935.7	49036.9	421.675	55.6609	105.956	56.0375	90.084	90.0413	89.8816
					191000	330697	89090	49155.9	422.048	55.858	105.911	55.8991	90.1847	89.9351	90.0386
					191500	330749	89203.8	49135.2	423.47	55.9062	106.041	55.7916	90.2178	89.9366	90.081
					192000	330832	89296.6	49298.6	422.723	55.5606	106.004	56.1718	90.0672	89.998	90.015
					192500	331160	89266	49103.3	424.463	55.6208	105.948	56.1965	90.1032	90.0257	89.9458
					193000	332211	89865.2	49493.8	426.669	55.8391	106.033	56.1096	89.9843	90.0489	90.1111
					193500	332035	89642.8	49460.9	424.666	55.6536	106.004	56.2817	89.9576	90.0319	89.9962
					194000	331775	89813	49733	423.589	55.5702	106.065	56.2898	90.1166	89.9882	89.9849
					194500	331432	90136.7	49826.2	426.027	55.5224	105.973	56.3287	90.0128	89.9764	90.0113
					195000	331192	89760.6	49535.5	425.123	55.7946	105.998	56.001	89.805	90.1277	89.9877
					195500	331508	90238.4	49653.1	428.93	55.7583	105.985	56.0984	89.5848	89.9424	90.0112
					196000	331741	90179.5	49809.5	426.655	55.436	106.26	56.3183	89.6003	90.0479	89.9905
					196500	331384	90363.2	49813.3	428.556	55.2199	106.204	56.5073	89.6621	90.0609	90.1188
					197000	331379	90357.6	49740.1	429.27	55.4147	105.996	56.4173	89.9453	90.1354	89.9313
					197500	331390	90885.7	49941.7	432.721	55.1629	106.057	56.6444	90.1814	90.0665	89.9674
					198000	331100	91319.9	50310.6	433.412	54.9869	106.229	56.6848	90.3916	89.8901	90.0091
					198500	331997	91189.5	50237.7	432.803	54.9832	106.2	56.8578	90.3973	89.9957	90.0415
					199000	331311	91297.7	50439.5	431.814	54.9356	106.25	56.7622	90.2429	89.9725	90.153
					199500	330977	91589.1	50455.7	434.722	54.8475	106.146	56.8516	90.1781	90.2086	89.9866
					200000	331866	91472.7	50252.2	435.643	54.7414	106.427	56.9636	90.1582	89.9074	89.8514
					200500	331124	91680.1	50502.9	435.185	54.6251	106.348	56.9993	89.9504	89.9485	90.0779
					201000	331287	92189.4	50599.9	439.542	54.3212	106.299	57.3729	89.8506	89.9982	89.9637
					201500	330759	91883.2	50501.8	437.344	54.0545	106.257	57.5872	89.756	90.0121	90.1658
					202000	331724	92153.7	50742.4	437.66	53.941	106.416	57.79	89.9402	89.9705	90.054
					202500	331680	92443.8	51112.4	436.815	53.9071	106.443	57.8041	89.9839	90.0921	89.9061
					203000	331221	92657.4	51224.8	437.885	53.6024	106.492	58.0258	89.8762	90.1534	89.9276
					203500	331107	92790.8	51268.7	438.831	53.182	106.76	58.3185	89.6129	90.0056	89.9631
					204000	331241	92594.5	50991.1	439.69	52.9473	106.783	58.5882	89.5437	89.9409	89.9451
					204500	330425	92814.2	51275.3	439.009	52.5281	106.84	58.8798	89.4771	89.9422	89.9145
					205000	330903	93244.2	51529.1	440.87	52.1427	106.984	59.3229	89.2838	89.9155	90
					205500	329436	93168.2	51403.4	441.395	51.7373	106.828	59.6115	89.1641	90.0082	89.9487
					206000	329656	93340.9	51463.7	442.583	51.4664	107.009	59.8685	88.9002	90.0019	90.1054
					206500	329689	93998.4	51984.4	444.029	51.1511	107.118	60.1851	88.7586	89.973	90.0906
					207000	329028	94075.1	51917.7	445.544	50.8753	107.034	60.4395	88.6869	90.1144	90.0726
					207500	330531	94305.4	51870.2	448.481	50.8787	107.258	60.5881	88.5442	89.898	90.032
					208000	330736	93767	51523.6	446.453	50.9478	107.194	60.5819	88.4598	89.8712	89.9361
					208500	329696	94151.3	51656	449.117	50.8783	107.072	60.5428	88.4602	90.1204	90.1187
					209000	329777	94475.6	52122.5	447.613	50.7513	107.14	60.6755	88.3105	89.8288	90.0453
					209500	330018	94376.6	52203.1	445.716	50.5844	107.192	60.8979	88.0849	90.013	89.8705
					210000	328735	94221	52084.6	445.323	50.602	107.201	60.6342	88.0964	90.0439	89.9553
					210000	328735	94221	52084.6	445.323	50.602	107.201	60.6342	88.0964	90.0439	89.9553
					210500	329245	94677	52237.9	448.522	50.4141	107.39	60.8504	88.02	89.9394	89.9958
					211000	330328	94869.7	52257.9	450.347	50.5719	107.267	60.9333	87.9315	90.0786	89.9793
					211500	329257	94457.1	51900.9	449.76	50.6506	107.142	60.7088	88.0263	89.9416	89.8548
					212000	330266	94623	52086.1	449.555	50.8271	107.251	60.6233	87.9852	89.9925	89.8518
					212500	329397	94645.8	52188	448.72	50.7074	107.043	60.7253	87.9445	90.0006	89.9056
					213000	329173	94624.3	52087.1	449.56	50.6606	107.177	60.6686	87.8358	90.0728	89.9121
					213500	329143	94596.2	52024.6	449.923	50.5228	107.184	60.826	87.8137	89.7663	89.9619
					214000	328520	94399	51895.3	449.205	50.5091	106.993	60.8358	87.7946	90.0247	90.0083
					214500	329883	94699.8	52394.2	447.111	50.5387	107.265	60.9018	87.7008	90.0349	89.8297
					215000	329909	93936.3	51709.2	446.281	50.4431	107.146	61.0941	87.609	89.9307	89.7528
					215500	329489	95375	52357.1	454.639	50.2591	107.206	61.2027	87.6591	90.0856	89.868
					216000	329805	94511.5	52102.1	448.208	50.3477	107.039	61.2488	87.6748	90.0465	89.8178
					216500	329740	95249.1	52568.1	451.079	50.3287	107.151	61.2009	87.5496	89.9548	89.809
					217000	329910	95226.5	52337.9	453.273	50.3486	107.025	61.2798	87.5798	90.0059	89.6844
					217500	328969	94787	52092.3	451.224	50.3834	107.027	61.0554	87.7059	90.0224	89.8414
					218000	329500	94805.2	52322.5	448.983	50.3539	107.003	61.2048	87.6743	90.1115	89.8835
					218500	328689	94792.9	52154.6	450.627	50.2639	106.968	61.19	87.5374	89.9936	89.7289
					219000	329973	94832.3	52159.7	450.99	50.2929	107.044	61.3514	87.5013	90.0686	89.8041
					219500	329374	94896.4	52548.7	447.556	50.3279	106.973	61.2362	87.5389	89.8424	89.9858
					220000	330065	94850.6	52174	451.032	50.4791	107.046	61.1369	87.5921	89.9789	89.938
					220500	330166	94877.9	52175.8	451.301	50.4748	107.098	61.1271	87.6877	90.1257	90.0235
					221000	329119	94382.4	51969	448.251	50.2786	106.864	61.3052	87.6712	89.9771	89.8457
					221500	329164	94760.2	52222.4	449.565	50.1418	106.93	61.4427	87.6865	90.1234	89.7949
					222000	328964	94608.8	52243	447.747	50.2443	106.842	61.3313	87.6656	89.8571	89.8268
					222500	330176	94777.4	52078.8	451.265	50.3472	107.1	61.2918	87.4787	89.9968	89.8662
					223000	328749	95026	52354.9	450.974	50.2475	106.946	61.242	87.359	90.0898	89.9429
					223500	328406	94860	52471.7	447.984	50.2586	106.993	61.132	87.4819	89.957	90.1243
					224000	329063	95015.9	52017.2	454.437	50.3457	107.009	61.1417	87.4217	90.0142	89.8141
					224500	329197	95095.3	52254.1	452.771	50.328	106.932	61.233	87.4018	90.0149	90.027
					225000	329003	94529.4	52110.3	448.311	50.2647	106.978	61.2484	87.3798	90.0018	89.8914
					225500	329611	94594.3	52280.1	447.202	50.4163	106.91	61.2256	87.1942	90.0046	89.9125
					226000	328894	94661	51995.2	450.918	50.353	106.948	61.1508	87.1385	89.8561	89.8679
					226500	328227	94060.6	51658.2	448.134	50.206	107.024	61.1544	87.2849	90.0221	89.8437
					227000	328848	94639.8	52168.3	448.865	50.0861	107.21	61.3043	87.4002	90.1031	89.969
					227500	329099	94562.7	52103.4	448.736	50.1135	106.998	61.4398	87.3823	90.0956	89.884
					228000	328848	94461.2	51711.9	451.801	50.1944	107.061	61.2634	87.2827	89.9243	89.8631
					228500	328694	94456.9	52062.2	448.053	50.1909	106.922	61.3087	87.4799	90.1314	89.937
					229000	329278	94846.5	52102.9	451.74	50.099	107.269	61.3334	87.4338	90.0802	89.8507
					229500	328671	95001.9	52302.7	451.271	50.2319	107.008	61.212	87.3373	89.9718	89.8728
					230000	328860	94965.6	52303.3	450.881	50.1982	107.167	61.2015	87.2633	89.9842	89.7713
					230500	328915	94833.6	52205.3	450.522	50.318	107.242	61.0275	87.1762	89.9752	89.7999
					231000	329139	94846.8	52298.3	449.678	50.5239	107.189	60.857	87.0511	89.9677	89.9313
					231500	328791	94705.8	51891.2	452.49	50.508	107.281	60.7595	87.0545	90.0337	89.7978
					232000	328129	94995.7	52043.1	453.949	50.3174	107.106	60.963	87.1175	90.1063	89.7335
					232500	329073	94846.8	52381.6	448.799	50.3113	107.303	61.0295	87.1762	89.931	90.0088
					233000	328652	94813.9	51959.5	452.911	50.3686	107.255	60.9061	87.2409	89.9614	89.9205
					233500	329080	94941.4	52418.9	449.404	50.4823	107.072	60.949	87.3017	89.9441	89.9014
					234000	329582	94692.2	52437.9	446.569	50.4992	107.265	60.9114	87.3102	90.011	89.9572
					234500	329113	94734.6	52166.2	449.888	50.4819	107.252	60.8509	87.3485	89.9702	90.0263
					235000	328777	94482.8	52194.9	446.925	50.4947	107.23	60.7933	87.2019	89.9238	90.0412
					235500	328768	94316.4	51807.3	449.263	50.4575	107.068	60.9311	87.1553	90.0044	89.8929
					236000	328554	94379.1	52038.1	447.485	50.5102	107.122	60.7974	87.1639	90.1472	89.993
					236500	329311	94422.9	51948.6	448.894	50.5082	107.19	60.8967	87.2453	89.9742	89.8671
					237000	329197	94533.8	52096.7	448.5	50.5151	107.147	60.8943	87.1907	90.0096	89.8856
					237500	328518	94922.1	52324.6	450.196	50.4513	107.148	60.8533	87.0481	89.9543	89.8056
					238000	328328	94791.1	52302.7	449.043	50.3492	107.119	60.9575	87.0571	90.056	89.7779
					238500	328973	94476.7	51911	449.86	50.3747	107.278	60.9624	86.9263	89.9198	90.0695
					239000	329633	94774.7	52285.9	449.048	50.4472	107.154	61.0796	86.7244	89.9991	89.9817
					239500	329306	94818.7	52269.4	449.686	50.5893	107.095	60.8892	86.5948	89.9823	89.9856
					240000	330047	94963.7	52409.5	449.739	50.6229	107.221	60.9122	86.6271	89.9249	90.2034
					240500	329176	94998.9	52473.1	449.438	50.5237	107.303	60.8206	86.6833	90.0376	89.8698
					241000	329270	94720.1	51958.2	451.933	50.43	107.474	60.8571	86.6399	89.8864	89.7638
					241500	329964	94413.7	51977.7	448.489	50.4464	107.397	61.0065	86.6773	90.1646	90.1238
					242000	329892	94260.7	51750.2	449.277	50.5351	107.537	60.8201	86.4665	90.0409	90.0856
					242500	328458	94458.6	52269.9	445.876	50.5331	107.157	60.7854	86.2838	89.9661	90.0611
					243000	328105	94643.9	52132.1	449.291	50.2933	107.213	60.9804	86.2444	89.9598	89.8828
					243500	329206	94506.2	52124.5	447.916	50.3008	107.386	61.0846	86.1424	90.0617	89.8257
					244000	329925	94737.3	52334.9	448.135	50.3472	107.344	61.182	86.1896	89.9808	90.0324
					244500	328805	95090.8	52315.7	452.073	50.4019	107.389	60.8821	86.1996	90.0283	89.8544
					245000	329718	95167.5	52328	452.754	50.4492	107.313	61.0452	86.0849	89.8412	89.8891
					245500	328665	94653.4	51864.2	452.222	50.491	107.366	60.7801	85.9464	90.0209	89.996
					246000	329461	94327.5	51878.9	448.623	50.5601	107.356	60.8537	85.8957	89.875	89.9898
					246500	329357	94257.7	52070.5	445.86	50.5597	107.158	60.936	86.044	89.8899	89.8972
					247000	329121	94377	51724.8	450.774	50.4571	107.371	60.8885	86.1355	89.9211	89.8287
					247500	328312	94542.5	52105.1	448.504	50.4341	107.302	60.8286	85.8294	90.0219	89.9334
					248000	328777	93862.8	51694.4	445.662	50.4184	107.296	60.9517	85.6457	89.8973	90.1245
					248500	329693	94807.7	52457.2	447.586	50.3241	107.418	61.165	85.6622	90.125	90.1183
					249000	329858	94719.2	52057.1	450.879	50.2315	107.35	61.3638	85.4668	89.9999	90.0841
					249500	329219	94662.9	51928.6	451.643	50.1572	107.325	61.363	85.3154	89.7898	89.9652
					250000	329094	94725.7	52078.6	450.721	50.258	107.443	61.1637	85.1516	89.9099	89.9908
					250500	329688	94657.6	52249.2	448.197	50.2711	107.432	61.2753	85.0383	90.0089	90.2236
					251000	329921	94271	51828.6	448.558	50.202	107.48	61.3873	84.9067	90.0165	89.9599
					251500	329504	94564.8	52073.2	449.077	50.3317	107.367	61.2264	84.8012	89.9813	89.9181
					252000	329269	94796.7	52337	448.74	50.2722	107.519	61.163	84.8615	89.9523	89.9106
					252500	328866	94761.3	52159.8	450.239	50.2721	107.387	61.1725	84.7672	90.0637	90.0335
					253000	328727	94800.5	52024.4	452.083	50.2412	107.383	61.1964	84.6698	89.8839	90.181
					253500	328439	94892.3	52196.8	451.232	50.1866	107.411	61.2033	84.5657	90.1574	89.9831
					254000	329229	94855.7	52218.7	450.613	50.0992	107.447	61.4383	84.5542	90.1748	90.0252
					254500	328830	94975.4	52287.8	451.148	49.9672	107.596	61.4596	84.3704	89.895	90.0069
					255000	329560	94862.8	52348.7	449.314	50.0699	107.473	61.5595	84.1933	90.0818	89.8038
					255500	328463	94601.5	51895.9	451.339	50.0729	107.506	61.3344	84.1711	90.0087	89.9813
					256000	329032	94376.7	51896.9	448.953	50.1775	107.445	61.3444	84.1928	89.9953	90.0177
					256500	329625	94260.3	51837.2	448.353	50.305	107.539	61.2522	84.1391	89.9445	89.9677
					257000	329328	94708.3	52255.9	448.662	50.413	107.27	61.2187	84.1431	89.9383	90.1923
					257500	329803	95219.2	52548.7	450.968	50.4063	107.501	61.183	84.1415	90.0199	89.9244
					258000	328939	94822	52024.2	452.313	50.4111	107.348	61.1058	84.132	90.2582	89.8388
					258500	329026	94736.7	52016.1	451.497	50.2258	107.642	61.1712	84.2089	89.8946	89.7838
					259000	328642	94859.1	52482.8	447.859	50.1569	107.534	61.2431	84.2269	90.0026	89.892
					259500	329438	94515.8	51934.1	450.03	50.2729	107.529	61.2792	83.9832	89.9862	89.9908
					260000	329437	95018.7	52502.8	449.334	50.2261	107.589	61.3216	83.8134	90.0927	89.8822
					260000	329437	95018.7	52502.8	449.334	50.2261	107.589	61.3216	83.8134	90.0927	89.8822
					260500	328508	94575.6	52159.6	448.278	50.0599	107.395	61.4534	83.8925	90.1298	89.8825
					261000	328634	94499.3	52084.2	448.269	49.909	107.599	61.5303	84.0256	89.992	90.0413
					261500	329059	94822.4	52294.9	449.456	50.0094	107.582	61.4879	84.1029	90.1232	90.0873
					262000	328028	94227.3	52001.5	446.268	50.0846	107.254	61.393	84.0804	89.8491	90.0358
					262500	329723	94345.9	51923.1	448.35	50.0962	107.595	61.4933	84.1386	90.0724	90.0605
					263000	329346	94707.1	51922.7	452.171	50.1365	107.393	61.4856	84.1744	89.947	89.8997
					263500	329003	94508	51991.2	449.343	50.0511	107.536	61.4379	84.2358	89.9076	89.8583
					264000	328859	94483.2	51944.4	449.576	49.9951	107.411	61.5593	84.1625	90.0294	89.8912
					264500	329552	94620.5	51978.5	450.667	49.872	107.501	61.8066	84.0058	89.9767	89.8821
					265000	328839	94611.3	52179	448.45	49.9303	107.466	61.6157	84.0546	89.9855	89.9399
					265500	329261	94497.1	52022.2	448.901	50.0133	107.517	61.5736	83.9635	89.953	89.9547
					266000	329501	94945.4	52353.5	450.137	50.083	107.568	61.5033	83.9661	89.9482	89.7987
					266500	328997	94339.9	51932.4	448.188	50.2066	107.44	61.3286	83.9842	89.9508	90.0683
					267000	329164	94530	52028.3	449.184	50.1503	107.511	61.375	84.1017	89.9555	89.9646
					267500	327906	94431.6	52086.1	447.532	49.9194	107.504	61.4331	84.0508	89.9177	89.7842
					268000	329064	95048.8	52491.2	449.774	50.0349	107.725	61.4028	83.8648	89.9548	89.8363
					268500	329267	95437.1	52569.1	453.055	50.0653	107.64	61.458	83.812	90.0545	90.1198
					269000	329205	95088.4	52299.1	452.224	49.9707	107.771	61.4823	83.8589	89.8459	90.002
					269500	330606	95137.7	52275.8	452.991	50.1773	107.733	61.5011	83.9475	90.0227	90.0112
					270000	329868	95155.7	52396.7	451.904	50.12	107.669	61.4603	84.0376	90.0094	89.9325
					270500	329225	94544.8	51958.5	450.077	50.1031	107.506	61.4461	84.1114	89.8859	89.9304
					271000	329130	94647.2	52080.5	449.87	50.1467	107.398	61.4333	84.1428	90.011	90.0939
					271500	329734	94160.7	51768.7	448.024	50.1282	107.706	61.4083	84.0039	89.9454	90.189
					272000	329326	95079.6	52433.2	450.713	50.0338	107.415	61.6132	84.0143	90.0157	89.924
					272500	328747	94651	52145.3	449.226	49.9523	107.645	61.4657	84.0838	89.8829	89.7781
					273000	329239	94615.3	51883.3	451.618	50.0608	107.653	61.4037	84.2312	90.0111	89.8874
					273500	329999	95034.1	52231.9	452.359	50.3058	107.577	61.283	84.2857	89.8207	89.9994
					274000	329242	94992	52269.5	451.517	50.2838	107.484	61.2099	84.3966	89.9282	89.9818
					274500	330117	94795.4	52034.3	451.924	50.2548	107.315	61.496	84.486	90.002	89.9222
					275000	329337	95068.4	52355.1	451.42	50.2425	107.337	61.3566	84.4487	90.0515	90.0364
					275500	329233	95000.7	52664.5	447.435	50.3036	107.503	61.1752	84.3782	89.9474	89.9954
					276000	329529	94740.7	52004.8	451.659	50.2613	107.334	61.3882	84.2919	90.1678	89.9717
					276500	328368	94469	51836.2	450.57	50.1322	107.323	61.34	84.251	90.1271	89.8786
					277000	329625	94671.7	51960.4	451.399	50.2702	107.43	61.3501	84.199	89.9217	89.9228
					277500	329374	94563.1	52035.6	449.457	50.4201	107.504	61.084	84.15	89.9521	90.0608
					278000	329640	94774.2	52206.1	449.886	50.4436	107.564	61.0816	84.0534	90.0585	89.9118
					278500	329448	94592.4	52390.4	446.016	50.4922	107.47	61.042	84.0486	89.9609	89.717
					279000	329048	94612.2	51945.7	450.925	50.3611	107.492	61.0993	84.1741	89.9822	89.9249
					279500	329133	94778.9	51915.5	453.006	50.3095	107.561	61.1465	84.1041	89.9317	90.0061
					280000	328894	94593.4	52056.5	449.555	50.2569	107.421	61.2515	84.048	89.9939	89.9567
					280500	329193	94451.1	52254.4	445.96	50.0704	107.556	61.4424	84.1968	90.0604	90.1627
					281000	328300	95025	52290.5	451.645	50.0586	107.545	61.29	84.2558	89.9625	90.0134
					281500	328731	94665.1	52083.4	450.029	50.1255	107.601	61.263	84.1934	90.0538	89.9374
					282000	329408	94694.5	52197	449.14	50.3073	107.548	61.1925	84.2446	89.8755	89.8008
					282500	328610	94177	51813.4	447.724	50.283	107.55	61.0481	84.4794	90.0247	89.8238
					283000	328241	94450.7	52077.8	447.822	50.3404	107.34	61.0105	84.6617	89.9723	89.9148
					283500	329340	94630.1	52294.9	447.425	50.2905	107.578	61.1434	84.6246	89.935	90.0001
					284000	328803	94722.6	52060.6	450.877	50.3441	107.421	61.0832	84.4756	89.9181	89.9041
					284500	329128	94736.9	52357.4	447.892	50.3545	107.302	61.217	84.3001	89.965	89.8476
					285000	329360	94777.9	51794.8	454.272	50.3084	107.467	61.2202	84.3174	90.0199	89.9911
					285500	329026	94469.3	51910.9	449.783	50.374	107.467	61.0766	84.3387	89.9296	89.9422
					286000	327386	94906	52222.8	451.101	50.242	107.493	60.9242	84.2709	90.002	90.0874
					286500	328646	94768.9	52591.6	445.755	50.3498	107.383	61.0907	84.2641	90.108	90.0768
					287000	329356	94743.6	52186.8	449.766	50.5165	107.517	60.9401	84.3093	89.891	89.948
					287500	328740	94559.2	51952.9	450.289	50.4076	107.475	60.9641	84.4724	90.0345	89.9828
					288000	328244	94722.5	52082.3	450.647	50.2513	107.419	61.0857	84.5452	89.9965	89.9757
					288500	327767	94220.8	51685.5	449.538	50.1763	107.443	61.0862	84.4319	90.1582	89.9369
					289000	329390	94660.3	52234.8	448.378	50.3045	107.63	61.1368	84.3289	89.968	90.2338
					289500	328555	94471.1	51785.9	451.124	50.3872	107.326	61.0731	84.1487	90.0239	90.0118
					290000	328342	94606.5	52005.2	450.237	50.198	107.443	61.2092	84.0408	90.0372	90.1549
					290500	328604	94681.2	52306.2	447.845	50.3726	107.463	61.0554	83.8526	90.107	89.9505
					291000	328508	94645.9	52028	450.412	50.4445	107.487	60.9395	83.8334	90.0319	89.8811
					291500	328594	94661.8	52072.2	450.113	50.4564	107.371	60.9828	84.0446	89.9545	89.8906
					292000	329898	94526.7	52009	449.353	50.492	107.541	61.0724	84.1558	89.995	89.9719
					292500	329607	95044.6	52294.8	451.806	50.4645	107.585	61.0227	84.2015	89.8676	90.1958
					293000	328605	94665.2	52102.2	449.831	50.3228	107.332	61.1228	84.4771	89.9155	89.9982
					293500	329073	94389	52069.5	447.258	50.359	107.362	61.157	84.3971	89.962	89.9984
					294000	329490	94152.7	51994.7	445.551	50.2942	107.46	61.2737	84.2415	90.0051	89.9841
					294500	329183	94726.4	52184.6	449.607	50.0077	107.504	61.545	84.2183	89.8653	89.9767
					295000	329375	94472.4	51753.2	451.482	50.0407	107.625	61.4793	84.1405	90.0095	89.9019
					295500	329389	94569.2	52258.8	447.161	50.1339	107.564	61.4069	84.1021	89.9036	89.7768
					296000	328537	93876.5	51680.9	445.949	50.132	107.357	61.3621	84.1623	89.8967	89.857
					296500	329170	94521.7	51826.5	451.229	50.146	107.548	61.3631	84.0764	90.0185	89.8815
					297000	329379	94305.2	51991.9	447.193	50.3909	107.45	61.1601	84.0743	90.0185	89.862
					297500	329317	94606.5	51900.5	451.343	50.3593	107.575	61.131	83.9351	89.9477	89.9294
					298000	329013	94823.5	51984.5	452.748	50.2747	107.376	61.2967	83.8825	89.9363	90.106
					298500	329617	94935.3	52042.2	453.321	50.1729	107.599	61.4036	83.9073	90.0692	89.9062
					299000	329410	94651.8	52078.2	449.944	50.0782	107.511	61.5341	83.8855	89.7871	90.0133
					299500	328487	94257.4	51623.7	450.579	49.9792	107.568	61.455	83.8462	89.9806	89.8623
					300000	329135	94137.6	51510.9	450.505	50.1075	107.468	61.4695	83.8966	90.0531	89.9206
					300500	329168	94354.8	51674.4	451.073	50.1834	107.612	61.2994	83.9097	90.0133	90.1054
					301000	328812	94500.7	52256.6	446.461	50.1998	107.589	61.2097	84.0573	89.9977	89.9685
					301500	328596	94680.4	51971.3	451.375	50.1748	107.611	61.1938	83.999	89.9635	89.8206
					302000	328534	94930.7	52137.4	452.265	50.1521	107.534	61.2603	83.9383	90.0762	90.012
					302500	328658	94487.7	52087.4	448.112	50.1703	107.43	61.3284	83.8715	89.8364	89.9713
					303000	329540	94732	52073	450.847	50.2148	107.518	61.3909	83.8488	90.05	89.95
					303500	328095	94699.6	52211	449.045	50.0136	107.485	61.3941	83.7808	90.0174	89.878
					304000	329796	94719.2	51938.2	452.136	50.0614	107.702	61.5414	83.6825	90.0113	89.8757
					304500	329843	94664	52168.4	449.119	50.1709	107.593	61.4726	83.7283	90.0527	90.1772
					305000	329174	94436.2	51944.3	449.08	50.1561	107.653	61.3377	83.6732	89.989	90.0212
					305500	329148	94521.7	52030.1	449.077	50.1719	107.498	61.4195	83.5344	89.7978	89.9914
					306000	329270	94325.2	52056.5	446.721	50.0874	107.506	61.537	83.5634	90.0177	90.0113
					306500	330461	95072.4	52063.1	454.548	50.333	107.569	61.4198	83.5831	89.9362	90.0463
					307000	329984	94677.8	51992.5	451.124	50.3043	107.596	61.3569	83.5343	89.8502	89.9831
					307500	328999	94751.9	52114.6	450.616	50.3378	107.571	61.1445	83.5582	90.1244	89.957
					308000	329114	94731.4	51967.6	451.954	50.294	107.434	61.2812	83.6893	89.8603	89.9536
					308500	329421	94870.1	51966.3	453.433	50.3458	107.472	61.2233	83.9496	90.0461	90.0127
					309000	329650	94333.2	52103.5	446.309	50.378	107.61	61.1435	83.9927	89.9705	89.9089
					309500	329315	94373.9	52008.4	447.744	50.4504	107.616	60.9823	84.0684	89.9524	89.9612
					310000	329242	95429	52341.4	455.375	50.3668	107.468	61.148	84.1226	89.8015	89.9688
					310500	328034	94729.4	52159.8	449.902	50.1435	107.432	61.2126	84.1486	90.115	90.1016
					311000	328931	94880.7	52342.2	449.573	50.0753	107.565	61.3824	84.1988	89.8636	89.9748
					311500	329389	94557.2	51794.4	451.944	50.1302	107.483	61.4573	84.1042	89.8829	89.9597
					312000	329261	94323.2	51969.3	447.622	50.1751	107.649	61.3013	83.9495	89.9417	89.8288
					312500	329292	94175.1	51982.2	445.92	50.1307	107.474	61.4551	84.0046	90.0615	89.8384
					313000	329746	94516	51983.3	449.512	50.1847	107.671	61.3563	84.047	89.9477	89.9898
					313500	328928	94860.4	52232.3	450.52	50.1594	107.458	61.3592	84.0228	90.0039	89.8217
					314000	329483	94743.7	52266.2	448.928	50.2951	107.5	61.2738	84.0101	89.9518	89.8957
					314500	328951	94794.8	52352.3	448.558	50.1256	107.531	61.3464	84.1726	90.1393	90.0063
					315000	330668	95215.6	52365.4	452.868	50.2084	107.724	61.4559	84.1571	89.9884	89.9964
					315500	329659	94397.4	52068.2	447.36	50.2694	107.358	61.41	84.0934	89.9792	90.1077
					316000	328413	94109.9	51771.6	447.457	50.1889	107.479	61.214	84.0337	90.0397	89.8522
					316500	329207	95048.4	52510.1	449.571	50.1538	107.653	61.3157	83.9422	89.9882	89.8981
					317000	330139	94959.5	52305.3	450.795	50.2834	107.639	61.3475	83.8659	90.0352	89.8516
					317500	329714	95150.4	52262.1	453.27	50.3609	107.579	61.2117	83.839	90.0173	89.8905
					318000	329759	95148.2	52144.1	454.493	50.273	107.65	61.2745	83.9403	89.9767	89.9852
					318500	330044	94760.1	52261.6	449.15	50.3082	107.62	61.2848	84.0911	90.0704	90.017
					319000	328528	94309.7	51675.3	450.586	50.2835	107.469	61.1166	84.1166	90.0471	89.9657
					319500	329529	94236.1	51789.6	448.601	50.1658	107.526	61.3868	84.3647	89.9997	90.0764
					320000	328744	94510	52189.2	447.271	50.0722	107.565	61.3261	84.431	90.0501	89.9831
					320500	329523	94587	51933.3	450.79	50.2289	107.477	61.3401	84.3363	90.0794	89.8221
					321000	329779	94546.7	51930.1	450.398	50.2537	107.543	61.3268	84.2685	90.0262	89.9738
					321500	329590	94866.8	52048.7	452.527	50.1625	107.558	61.38	84.4063	89.8823	90.0107
					322000	329081	94664.7	51913.8	451.817	50.2795	107.47	61.2012	84.3253	89.9784	89.961
					322500	328884	94959.6	52073.5	453.246	50.0842	107.675	61.3002	84.1928	89.9267	90.0624
					323000	329131	94894.9	52168.1	451.563	50.0003	107.467	61.5859	84.0327	90.0881	90.1601
					323500	329616	94280.2	51966	447.202	50.0133	107.677	61.5736	83.744	90.0564	89.9517
					324000	329533	94628.2	52121.7	449.234	50.132	107.419	61.5594	83.7483	89.8736	89.9614
					324500	329109	93942.8	51675.7	446.705	50.1256	107.465	61.4456	83.8859	90.1574	90.0509
					325000	329407	94800	52228.1	449.926	50.3205	107.641	61.1768	83.7682	89.8613	90.0378
					325500	329916	94752.3	52216.6	449.543	50.3057	107.43	61.4101	83.7655	89.8893	89.8833
					326000	329190	94565.9	51893.7	450.986	50.0343	107.714	61.4342	83.8573	89.9898	89.8328
					326500	329970	94718.1	52042.1	451.027	50.1196	107.573	61.5409	83.9854	89.9825	90.0973
					327000	330780	94460.6	52064.7	448.065	50.2364	107.592	61.5322	84.0302	89.8854	90.1297
					327500	329413	95256.9	52245.4	454.572	50.2576	107.506	61.2877	84.1521	89.8613	89.9062
					328000	330045	95229.2	52291.6	453.79	50.287	107.686	61.2618	84.1958	90.0024	90.0746
					328500	329173	94845.7	52182.8	450.888	50.226	107.604	61.2249	84.1593	90.0168	89.9307
					329000	330029	94710.2	52107.1	450.255	50.3419	107.619	61.2355	84.149	90.1308	90.0098
					329500	329212	94931.6	52092.3	452.752	50.1118	107.519	61.4162	84.1971	89.9626	90.0308
					330000	329105	94711.5	52169.8	449.607	50.0354	107.643	61.4308	84.0894	89.9166	89.9796
					330500	329411	94899.9	52194.4	451.338	50.2299	107.563	61.2978	84.0694	90.0066	89.9656
					331000	329334	94975.9	52426	449.693	50.2888	107.486	61.2506	84.1148	89.9364	89.9486
					331500	329709	94920.9	52134.5	452.193	50.3733	107.432	61.2424	84.1665	90.0254	89.8345
					332000	329252	94585.6	52029.9	449.755	50.3863	107.427	61.1456	84.1562	90.1384	89.9711
					332500	329228	94686.6	51937.5	451.798	50.4701	107.561	60.9651	84.141	89.9493	90.0626
					333000	329715	94479.9	52162.4	447.237	50.4945	107.429	61.0966	84.18	89.9818	89.8705
					333500	329071	94435.6	51832.5	450.255	50.223	107.6	61.215	84.1304	90.0255	90.0511
					334000	330778	94716.8	52197.8	449.367	50.3148	107.565	61.4505	84.0388	90.0074	90.0214
					334500	329712	94768.9	52315.2	448.677	50.3474	107.443	61.2897	83.9764	89.9381	90.0024
					335000	329484	95066.4	52381.1	451.125	50.1969	107.493	61.4011	83.9842	89.8918	89.9051
					335500	329648	94452.5	51861.3	450.129	50.1777	107.566	61.4142	83.9757	89.9425	90.0301
					336000	329268	94604.6	52165.2	448.526	50.2646	107.402	61.3269	84.0142	90.1144	89.8949
					336500	330593	95242.7	52346.7	453.351	50.3489	107.629	61.3368	84.0489	89.944	89.922
					337000	329252	94959.7	52329.7	450.54	50.279	107.475	61.2421	84.2197	90.0831	89.9458
					337500	329908	95383.6	52549.8	452.693	50.3621	107.592	61.1898	84.279	89.975	89.774
					338000	329867	95243.6	52156.4	455.372	50.2587	107.599	61.2961	84.3508	89.9698	90.0405
					338500	330016	95150.5	52381.1	452.013	50.3242	107.462	61.3219	84.355	89.9756	90.0946
					339000	329220	95425.5	52392.9	454.795	50.0564	107.692	61.3776	84.2823	89.9837	90.0329
					339500	329523	94404.3	52002.2	448.132	49.9768	107.47	61.668	84.1982	90.0274	90.1157
					340000	330064	94693	52355.1	447.453	50.1872	107.648	61.4322	83.9855	89.965	89.9159
					340500	328395	95072.7	52155.2	453.579	50.3529	107.383	61.0853	83.8601	89.8639	90.0076
					341000	329724	95017.1	52460.5	449.764	50.4087	107.528	61.1817	83.8638	89.891	90.0243
					341500	329288	94884.8	52185.9	451.268	50.3836	107.319	61.2363	83.9861	89.9204	89.9172
					342000	328690	94870.5	52416.5	448.68	50.049	107.561	61.3938	83.9972	90.0385	89.978
					342500	328639	94802.2	52215.5	450.082	50.0383	107.474	61.4459	84.0078	89.9426	89.9111
					343000	329426	94659.7	52048	450.346	50.0709	107.603	61.476	84.0383	89.9732	89.8938
					343500	328375	94582.7	52182.3	448.114	50.1278	107.31	61.3656	84.144	89.8911	89.8349
					344000	328891	94909.6	52083.5	452.612	50.2121	107.547	61.2075	84.2894	89.9631	89.9426
					344500	328997	94212.7	51836.6	447.856	50.2157	107.414	61.2832	84.4383	89.9476	89.9937
					345000	330789	95059.5	52246.1	452.478	50.4441	107.514	61.2915	84.3389	90.1347	90.0681
					345500	328764	94517.7	52042.8	448.901	50.1533	107.52	61.282	84.191	90.0396	89.948
					346000	328807	94855.4	52113.5	451.722	50.159	107.596	61.2587	84.0236	89.8158	89.7893
					346500	329357	94778.6	52051.5	451.566	50.2104	107.507	61.3553	83.967	90.046	89.8655
					347000	329070	94425.4	52070	447.637	50.1614	107.582	61.3201	83.954	89.8685	90.0444
					347500	328401	94587.7	51940.3	450.723	50.0456	107.596	61.3247	83.9906	89.9139	90.103
					348000	329041	94563.4	51899.4	450.898	50.0967	107.494	61.4383	84.0071	89.9252	89.8451
					348500	328363	94532.7	52073.6	448.734	49.7929	107.645	61.617	83.8507	89.8941	89.9692
					349000	328531	94936.6	52045.3	453.301	49.8192	107.675	61.6244	83.6332	89.9338	90.1081
					349500	328901	95054.5	52393.2	450.87	49.9462	107.79	61.4695	83.6457	90.0554	90.0443
					350000	329458	94880.8	52412.7	448.829	50.2332	107.452	61.3922	83.8371	89.9532	90.0338
					350500	329782	95041.1	52215.5	452.607	50.4187	107.562	61.1562	83.9062	89.9141	90.1396
					351000	329596	95078.6	52140.5	453.796	50.4324	107.728	61.0031	83.973	90.0046	90.0207
					351500	329435	94343.1	51686.1	450.825	50.3485	107.538	61.1818	83.984	90.0151	89.8315
					352000	328729	94567.8	52076.7	449.073	50.0898	107.642	61.3014	84.0287	89.9678	89.9678
					352500	327849	94563.9	51921.4	450.671	50.0631	107.444	61.2823	84.0302	90.0594	89.955
					353000	329281	94780.6	52037.3	451.738	50.1699	107.443	61.4239	83.9933	89.976	90.1497
					353500	329387	94954.2	52248.1	451.344	50.0648	107.656	61.4618	83.896	90.0768	89.971
					354000	329179	94943.9	52362	450.031	50.0108	107.718	61.4606	83.8387	90.0189	90.0521
					354500	329303	94893.7	52174.8	451.48	50.2221	107.586	61.3098	83.7572	90.0672	90.0643
					355000	328775	94881.6	52069.7	452.463	50.2446	107.638	61.1721	83.6073	89.9711	90.0433
					355500	328843	95039.6	52433.6	450.285	50.2958	107.549	61.1765	83.5809	90.089	90.1411
					356000	328204	94864	52453.7	448.217	50.1879	107.433	61.2527	83.5995	89.9173	89.7876
					356500	328695	94526.3	52070.8	448.696	50.0914	107.597	61.3633	83.6399	89.9309	89.9572
					357000	329080	94555.8	52192.1	447.726	50.073	107.577	61.4729	83.6137	90.1876	89.9938
					357500	328812	94691.1	52286.1	448.162	50.1481	107.523	61.3655	83.5834	90.1213	89.8729
					358000	328317	94062.1	51948.7	445.08	50.0366	107.608	61.3556	83.6279	90.0048	90.1331
					358500	329862	95071.4	52410.8	450.864	50.1723	107.575	61.49	83.68	90.0549	90.0664
					359000	329323	95061	52348.4	451.413	50.2326	107.583	61.3157	83.6422	89.9581	90.0264
					359500	328848	94148.9	51705.4	448.568	50.1919	107.66	61.2234	83.7235	89.9639	89.9721
					360000	327907	94616.3	51755.6	452.978	49.9043	107.499	61.4829	83.8004	89.8641	89.9593
					360500	328596	95003.1	52489.8	449.307	49.8982	107.519	61.6055	83.8255	90.0412	89.8872
					361000	330046	95047.6	52243.9	452.375	49.9818	107.763	61.6374	83.7985	90.1339	89.9819
					361500	329365	94868.5	52065.5	452.368	50.0824	107.602	61.4824	83.7632	90.0644	89.954
					362000	329630	94584.6	52526.8	444.492	50.2467	107.583	61.3308	83.8569	89.9667	89.9291
					362500	328845	94482.8	51966.4	449.339	50.2491	107.445	61.2478	83.9658	90.0231	90.1673
					363000	329363	95016.9	52055.4	454.042	50.2447	107.593	61.2714	83.9122	90.0534	90.1278
					363500	329484	95034.2	52149.9	453.228	50.3312	107.549	61.212	83.9273	89.939	89.7814
					364000	328934	95145.1	52379.3	451.975	50.215	107.495	61.2546	84.1744	90.0802	89.9543
					364500	330397	95248.1	52350.3	453.37	50.2309	107.669	61.4018	84.2315	89.9864	89.9713
					365000	328898	94753	52061.2	451.192	50.132	107.406	61.3952	84.2192	90.2012	89.947
					365500	329549	94951.9	52291.7	450.858	50.0641	107.548	61.5337	84.0807	90.0528	89.9868
					366000	328360	94338.6	51743.7	450.169	50.0253	107.48	61.4189	83.8972	90.0984	90.0442
					366500	328638	94468.2	51786.3	451.088	50.0954	107.686	61.2757	83.8249	89.9427	89.934
					367000	329645	94564	52024.4	449.584	50.2516	107.612	61.3195	83.7823	90.0539	89.9808
					367500	329607	94357.4	51839.6	449.353	50.2504	107.563	61.3447	83.7609	89.9078	89.8576
					368000	329461	94386.4	51921.8	448.791	50.3237	107.663	61.1606	83.8511	89.9892	89.9989
					368500	329246	94753.5	52216.5	449.558	50.1184	107.645	61.3696	83.9544	89.9606	90.1278
					369000	328328	94361.5	51849.2	449.295	50.068	107.551	61.3106	83.9806	89.9109	90.0822
					369500	329539	94612.9	52112.5	449.17	50.2445	107.666	61.269	83.8597	89.9069	89.9834
					370000	329078	95019.1	52251.5	451.994	50.3731	107.387	61.1898	83.8212	89.9292	89.9947
					370500	328839	94065.2	51897.2	445.657	50.2839	107.642	61.1035	83.8697	89.8428	90.0799
					371000	329491	94670.9	52070.1	450.231	50.2861	107.653	61.2209	83.8253	89.8849	89.8561
					371500	328542	94491.8	51987.3	449.213	50.1778	107.426	61.3093	83.7895	90.0739	89.927
					372000	329092	94663.8	52444.9	446.195	50.135	107.661	61.3263	83.824	89.975	89.9334
					372500	328559	95083.1	52304.9	452.106	50.02	107.628	61.3906	83.7895	89.8996	90.0565
					373000	329364	94854.9	52091	451.954	50.1663	107.484	61.4488	83.7473	90.0845	90.0932
					373500	328861	94266.3	51897.5	447.779	50.0707	107.562	61.4411	83.632	90.0039	90.0109
					374000	329196	94091.9	51914.5	445.756	50.023	107.771	61.4446	83.6189	90.0205	89.8732
					374500	328706	94557.9	51812.3	451.761	50.0801	107.526	61.4212	83.6336	90.0774	90.185
					375000	329885	94678.8	51880.5	452.318	50.1489	107.675	61.4711	83.639	89.949	90.1366
					375500	329773	94683.1	52056.8	450.501	50.2009	107.554	61.4573	83.627	89.8518	90.0979
					376000	329551	94485.4	51757.7	451.571	50.1949	107.528	61.4392	83.6109	90.029	90.0437
					376500	329285	94577.5	51895.4	451.09	50.2961	107.632	61.1955	83.7098	90.0127	89.9651
					377000	329212	94449	51994.8	448.682	50.1773	107.535	61.3834	83.6995	90.0437	89.9233
					377500	329594	94777.4	52111.5	450.919	50.1927	107.609	61.3965	83.6816	90.0098	89.6612
					378000	328733	94722.4	52504.8	446.181	50.1228	107.355	61.4566	83.7594	89.8641	90.0423
					378500	329739	94697.1	51852.2	452.811	50.1748	107.7	61.3841	83.7525	90.0409	90.1372
					379000	328874	94641.3	51940.5	451.288	50.1448	107.596	61.3219	83.7275	89.9363	89.9987
					379500	329410	94580.2	52061.4	449.365	50.1597	107.527	61.4368	83.7855	89.888	89.7587
					380000	328245	94760	52093.2	450.93	50.1057	107.597	61.2244	83.9656	90.0624	89.9386
					380500	328990	94738	51872.2	453.031	50.2998	107.469	61.2137	83.8413	89.9943	89.9759
					381000	328925	95323.3	52149.1	456.292	50.1339	107.512	61.372	83.9048	89.9563	89.9312
					381500	328319	94708.3	52359	447.573	50.1217	107.393	61.3296	84.0138	89.9226	90.1642
					382000	329560	94169.3	51742.6	448.391	50.2438	107.498	61.3626	83.9173	89.9024	90.1174
					382500	328006	94415.9	52095	447.273	50.1598	107.334	61.2666	83.9377	90.0464	89.9439
					383000	328170	94570.4	51839.4	451.607	50.0453	107.577	61.3298	83.6717	90.0405	89.9274
					383500	328198	94431.7	51984.6	448.606	50.0193	107.36	61.5016	83.5849	90.1014	89.8963
					384000	329855	94492	51916	449.969	50.2337	107.668	61.375	83.5616	90.1361	89.8727
					384500	329005	94483.5	51749.9	451.634	50.1678	107.594	61.3321	83.6264	89.793	90.1343
					385000	328522	94458	51978.4	448.95	50.1868	107.733	61.1435	83.5918	90.0679	89.9035
					385500	328514	94553.4	52115.9	448.506	50.2281	107.438	61.2497	83.6779	89.9685	89.7909
					386000	329325	94855.5	52261.4	450.16	50.1401	107.568	61.4208	83.7887	89.8891	90.0277
					386500	328070	94705.9	51949.2	451.879	50.0099	107.405	61.4371	83.8023	90.0258	90.0298
					387000	328683	95199.2	52287.1	453.52	50.048	107.554	61.4162	83.8389	90.0054	89.8703
					387500	328795	94210.7	51905	447.112	50.0041	107.595	61.4747	83.7752	90.0237	90.0499
					388000	329141	94355.6	52054.4	447.065	50.2623	107.443	61.3264	83.6325	89.9021	89.9539
					388500	329373	94171.3	51794.5	447.864	50.3541	107.453	61.2682	83.4999	89.921	89.9848
					389000	329757	94124.4	52046.5	444.704	50.2995	107.648	61.2927	83.5228	89.9112	89.8869
					389500	328530	94734.1	52015.4	451.477	50.1606	107.37	61.3718	83.6885	90.0469	89.9099
					390000	329341	94619.4	51891	451.58	50.2096	107.619	61.3176	83.7186	90.0531	89.9104
					390500	328433	94496.8	52129.5	447.763	50.1973	107.472	61.2638	83.5808	90.0392	89.9858
					391000	329269	94825.7	52228.9	450.189	50.314	107.449	61.2871	83.6071	90.0064	90.0475
					391500	329375	94549.3	52037.3	449.293	50.2218	107.607	61.3198	83.6887	89.9964	89.8446
					392000	328065	94283.6	51946.8	447.441	50.0815	107.522	61.2827	83.7949	89.9848	89.9401
					392500	329133	95162.4	52285.1	453.153	50.1388	107.637	61.3423	83.8277	89.982	89.9282
					393000	328589	94377.2	51842.2	449.536	50.1631	107.497	61.2685	84.0288	90.1359	89.9809
					393500	328481	94557.7	52064.9	449.09	50.2465	107.585	61.0689	84.2828	90.069	90.1029
					394000	329400	94805.5	52240.1	449.857	50.3922	107.448	61.1364	84.3222	89.9487	90.0897
					394500	328165	94795.3	52063.5	451.615	50.3463	107.463	60.9518	84.3435	90.0893	89.946
					395000	328506	94697	51944.5	451.834	50.3169	107.42	61.0705	84.391	90.1287	89.9372
					395500	329173	94715.8	51956.7	451.904	50.1413	107.625	61.2781	84.5211	89.9498	89.8969
					396000	329619	94370.7	52232.4	445.343	50.2381	107.637	61.2387	84.4967	90.0444	89.9827
					396500	329098	94335.8	51961.2	447.841	50.344	107.427	61.1397	84.4257	89.9784	90.1158
					397000	329132	94725.5	52343.2	447.922	50.2368	107.55	61.2241	84.2591	90.0182	90.1197
					397500	327663	94828.7	51952.8	453.139	50.1033	107.482	61.1628	84.1553	90.0595	89.9959
					398000	328263	94272.8	51969.4	447.088	49.9745	107.504	61.4043	84.3071	89.8848	89.9162
					398500	327892	94323.4	51883.5	448.531	50.1147	107.433	61.1937	84.3965	90.0026	90.0285
					399000	328864	94633.8	52026.7	450.298	50.191	107.611	61.201	84.2057	90.0948	90.0169
					399500	328366	94266.1	51674.7	450.132	50.2052	107.446	61.2103	83.9764	89.9497	90.0277
					400000	329648	94036.3	51750.2	446.906	50.2848	107.511	61.3147	83.9841	90.0508	89.7693
					400500	328614	94803.3	52293	449.275	50.1673	107.529	61.2458	84.0652	90.0574	89.8112
					401000	329380	94776.1	52211.2	449.852	50.3005	107.646	61.1703	83.9672	89.8378	90.069
					401500	327655	94335.7	52043.3	446.971	49.9982	107.485	61.3123	83.9399	90.0026	90.0576
					402000	327596	94718.8	52196	449.407	49.8952	107.524	61.4023	83.9698	89.8896	90.0088
					402500	328380	95166.1	52187.5	454.224	50.1041	107.414	61.3515	84.0045	89.9008	89.9824
					403000	329039	94976.9	52420.2	449.765	50.2353	107.562	61.2249	84.0483	89.919	90.139
					403500	328332	94397.5	51763.5	450.582	49.9811	107.402	61.4965	84.0383	90.0563	90.0468
					404000	329450	94724.2	52030.9	451.209	50.0033	107.472	61.6376	84.048	90.0476	89.8012
					404500	329171	94629.5	52064.3	449.855	50.1811	107.54	61.3317	84.015	90.0263	90.0236
					405000	329331	94564.9	52253.2	447.176	50.2828	107.568	61.2332	83.913	89.9962	90.0524
					405500	329147	94126.7	52016.9	445.042	50.3035	107.484	61.219	83.939	90.1088	89.7957
					406000	328880	94978.5	52108.4	453.077	50.2268	107.267	61.366	84.1213	89.9295	89.8157
					406500	329877	94584.9	52039.9	449.641	50.3768	107.567	61.1899	84.1919	89.9117	89.9268
					407000	328742	94633.9	52231.3	448.137	50.3572	107.387	61.0976	84.2622	90.1299	89.9764
					407500	328450	95014	52250.1	451.955	50.2552	107.437	61.1349	84.2968	89.9177	90.0669
					408000	328768	94808	52333.5	448.896	50.3059	107.552	61.0693	84.2778	90.0164	90.0021
					408500	328979	94684.2	52139.3	449.64	50.1857	107.421	61.324	84.3326	90.0326	89.829
					409000	328623	94535	52115.2	448.318	50.118	107.423	61.3495	84.2338	89.9098	90.0092
					409500	328933	94708.5	52230.4	448.934	50.1219	107.578	61.3179	84.2	90.1105	89.9755
					410000	329589	94590.7	52232	447.673	50.2082	107.613	61.3188	84.1608	89.9178	89.8526
					410500	328373	94456.9	51797.5	450.85	50.2627	107.459	61.1057	84.24	90.1756	89.8678
					411000	328657	94468.9	52128.9	447.475	50.2304	107.457	61.1902	84.3202	89.9833	90.1411
					411500	328470	94546.8	52205.3	447.491	50.1648	107.442	61.2503	84.2583	89.9422	90.0785
					412000	329251	94609.1	52145	448.786	50.2028	107.503	61.3286	84.1312	89.9213	90.0576
					412500	327783	94614.3	51656.4	454.004	50.1245	107.545	61.1382	84.0263	89.949	89.9525
					413000	328986	94805.7	52118	451.15	50.2107	107.553	61.2548	84.0046	89.9754	90.0858
					413500	329345	94842.3	52198	450.691	50.2987	107.316	61.3484	84.0175	90.0022	90.0237
					414000	328927	94883.7	52314.6	449.896	50.0842	107.565	61.3861	84.062	89.8613	89.789
					414500	329024	95082.1	52239.2	452.79	50.0724	107.563	61.4302	83.9675	89.9665	89.7846
					415000	328868	94252.5	51824.1	448.41	50.1696	107.619	61.2531	83.9382	90.0113	90.1346
					415500	329135	94317.3	51984.3	447.401	50.1317	107.558	61.3823	83.9529	89.9026	89.8903
					416000	328709	94585.2	51941.2	450.688	49.9916	107.663	61.4435	83.7053	89.9622	89.8687

## Sheet: Fig.4c
			Time (ps)	Dihedral angle 1	Dihedral angle 2	Dihedral angle 3	Dihedral angle 4	Dihedral angle 5	Dihedral angle 6	Dihedral angle 7	Dihedral angle 8	average over all 512 molecules
			0	37.4116	41.7368	41.087	36.6805	39.4853	40.5439	39.3101	42.432	40.1957
			0.5	38.3742	39.9801	39.0384	35.7318	38.7839	38.1363	39.1583	41.1032	39.6349
			1	39.9229	37.9704	39.907	37.3951	37.7965	38.5116	41.2838	39.8367	40.1084
			1.5	41.0347	36.5333	38.3937	36.582	37.2083	39.7015	40.8041	37.1842	39.2654
			2	45.079	34.3	37.1553	38.1685	34.5442	39.4045	40.0832	35.9583	39.1836
			2.5	42.8513	34.7966	38.5878	38.3787	36.7055	38.7504	37.2103	37.684	39.2583
			3	41.0606	37.3158	38.456	36.8492	39.3684	36.3984	37.315	41.4083	39.3001
			3.5	40.7572	37.6152	40.1302	38.2794	39.4557	33.7686	36.8552	42.6159	39.2135
			4	39.3329	39.0363	42.6776	36.4651	42.2416	36.755	36.6942	42.2129	39.0489
			4.5	43.079	39.2644	44.6738	41.8271	39.482	43.5184	41.3082	40.2949	39.3995
			5	42.0724	37.9322	42.9601	40.5654	38.1213	47.3713	40.85	39.5137	39.3297
			5.5	41.8351	39.3876	40.0694	40.6472	41.3029	46.2704	38.387	37.8993	39.4805
			6	42.2333	38.2754	38.723	40.9671	42.8552	43.3198	36.4681	38.6784	39.4699
			6.5	41.8395	39.8407	35.2848	36.2748	45.1125	37.9314	33.9476	40.4921	39.3979
			7	44.6622	41.551	35.8491	37.0051	45.7776	36.3989	30.6411	42.5181	39.3713
			7.5	45.6618	41.008	39.3514	36.7306	39.5529	37.0741	31.2632	40.9616	39.2844
			8	42.39	39.19	38.3658	42.7049	34.6947	40.9711	35.5495	41.1288	39.1968
			8.5	38.4162	38.6465	35.1634	39.9018	32.5129	48.2192	35.0323	38.3585	39.1289
			9	35.5761	36.5074	36.0918	41.0317	31.227	48.2525	37.5475	37.6688	39.0091
			9.5	33.7933	37.1384	36.7485	39.466	34.0273	49.3839	40.0916	40.7753	38.8959
			10	32.3744	36.7692	34.6289	31.3687	35.2066	41.5306	35.9606	41.8243	38.898
			10.5	34.5298	38.0853	37.1039	35.519	35.5266	34.7017	32.9604	45.0226	38.8653
			11	35.9413	37.5643	37.8026	36.7688	34.1816	31.9963	32.2836	43.7233	38.9179
			11.5	34.7561	35.4683	39.9385	38.46	32.903	31.4639	33.775	41.2447	38.8667
			12	40.8498	36.1211	45.9294	45.4716	36.022	36.1796	36.1187	41.0644	38.646
			12.5	42.9777	31.3318	49.5501	47.756	36.3278	36.5428	43.9519	36.3059	38.629
			13	46.464	33.739	49.2645	46.2823	38.7094	40.3859	44.4216	37.0349	38.6123
			13.5	46.8924	31.8102	43.8912	48.2321	42.2235	36.6621	41.4342	37.3613	38.6536
			14	39.9309	37.6341	42.0643	48.0966	39.4179	36.1448	42.806	32.6222	38.9156
			14.5	36.8948	36.8201	39.6616	44.3898	40.6226	34.1147	41.1728	35.1377	38.8223
			15	35.785	31.5846	36.4132	49.3408	38.5831	31.2003	42.5702	32.0139	38.7123
			15.5	39.4743	27.7318	32.8088	43.5195	35.0342	30.7196	42.4938	34.5959	38.6576
			16	43.74	24.5712	36.2095	36.7499	36.0602	33.2564	40.4019	34.8115	38.6442
			16.5	43.8517	30.2227	36.8227	32.7427	34.9842	37.9393	37.8311	33.8002	38.6553
			17	45.7989	39.399	38.8329	29.8272	35.5547	42.301	37.8699	38.8421	38.7059
			17.5	43.3974	47.9688	42.2397	36.3563	33.1339	40.8743	37.5029	36.5777	38.6512
			18	42.0731	48.844	35.7694	43.3384	31.7487	35.6858	40.2274	41.1119	38.3446
			18.5	44.151	43.9711	36.193	48.1226	31.6121	33.2967	41.2664	44.3539	38.4805
			19	39.4162	43.0709	36.8926	44.3724	29.4446	31.9344	35.1752	41.9301	38.4642
			19.5	40.8852	41.7016	38.176	42.3582	34.1132	35.4103	39.0822	41.8777	38.4367
			20	45.1993	44.4143	35.8848	37.3759	33.3487	38.8207	41.045	43.9952	38.6064
			20.5	46.4954	45.0133	30.2407	38.1391	30.0916	37.1083	42.5383	43.3801	38.444
			21	48.7863	39.4443	25.2178	37.8919	37.5027	35.4837	46.8209	41.4659	38.4122
			21.5	45.5007	35.7208	24.4706	34.9175	43.5453	40.6293	38.1892	40.9271	38.3354
			22	38.1558	33.623	29.6144	36.4639	42.5409	40.3158	33.2936	33.6936	38.2426
			22.5	37.6937	39.4328	37.9377	35.2906	45.7366	39.3689	36.2489	34.4222	38.2842
			23	33.2633	41.6572	45.347	35.7285	39.8985	39.8048	36.7657	38.9855	38.3277
			23.5	32.5162	40.8675	44.0896	38.2272	32.1548	36.5406	45.42	38.1722	38.4432
			24	31.0792	37.8688	44.087	37.1111	32.7706	36.1754	48.4077	41.0584	38.4195
			24.5	26.2228	30.8483	38.2572	37.8575	32.4707	39.1193	49.3429	36.7715	38.2854
			25	30.5105	35.1838	34.973	41.1871	33.9442	40.6873	48.2234	28.7016	38.2469
			25.5	33.586	35.9422	38.185	42.1572	36.767	38.8817	44.3308	29.1174	38.0875
			26	34.9827	35.9523	37.2703	43.7609	38.4827	39.9507	40.2697	31.7313	38.131
			26.5	38.7026	39.7839	43.2879	43.3478	37.496	38.7165	34.2294	36.135	38.0826
			27	34.3872	33.9131	40.2321	44.1768	40.7783	32.1228	35.4461	36.2365	38.1311
			27.5	32.8983	32.746	36.4337	42.7184	39.2894	30.0012	39.5472	36.3373	38.23
			28	35.3472	33.9443	33.2984	39.2938	38.2976	27.8836	38.7349	35.0892	38.0833
			28.5	30.1217	34.7832	30.0861	35.6138	39.8926	29.6395	35.8875	33.6902	38.0532
			29	32.4172	39.5424	34.8982	34.685	36.0959	30.2616	37.3264	36.5204	37.851
			29.5	31.4905	44.8764	28.6236	37.1894	35.0986	34.5945	40.2466	41.5406	37.9741
			30	31.9744	43.549	32.8891	42.0679	31.618	40.346	39.7341	45.8239	38.2282
			30.5	39.3497	34.3548	34.7645	45.286	33.5348	41.2494	39.2662	48.6919	38.1846
			31	37.1562	31.667	32.8134	40.0055	34.0915	44.8909	35.1436	47.2611	38.3179
			31.5	35.6037	30.376	37.6251	39.522	32.1024	45.0986	30.065	48.3141	38.2332
			32	33.7793	27.7121	39.1608	32.7894	34.34	43.0581	34.7284	46.7995	38.0891
			32.5	33.3952	37.5426	37.8778	30.3033	33.7669	38.869	38.7518	45.6333	38.1233
			33	36.1569	36.3851	38.8612	33.7279	37.251	42.2571	41.0155	46.5268	38.0622
			33.5	29.4557	34.835	41.5313	33.2544	45.2185	43.1388	42.9038	40.8629	37.9338
			34	25.2444	42.3402	34.5936	38.998	51.9619	41.4319	42.3305	36.0863	38.0211
			34.5	24.2325	39.3873	35.9481	40.9944	52.0533	42.7527	40.5267	33.5895	38.0591
			35	24.4295	37.8891	35.6778	40.9343	47.0107	38.1535	41.1191	31.0513	38.0992
			35.5	36.3226	41.0083	32.7939	40.8762	44.1625	38.4755	41.4777	28.9715	38.2542
			36	36.2797	41.324	38.8836	40.6311	38.5543	36.7589	42.1527	29.4778	38.3065
			36.5	35.6447	43.8689	37.5986	43.1069	41.9436	38.2704	42.1154	26.1639	38.2963
			37	33.6965	48.7713	37.6287	42.8295	41.2164	37.9668	39.5894	28.3696	38.1636
			37.5	33.3712	49.5062	39.2148	43.5891	34.6957	34.3649	32.732	31.8037	38.0178
			38	38.9192	45.2409	39.2566	43.0845	34.4635	39.2222	29.7013	31.8303	37.9891
			38.5	40.0712	43.4274	38.9777	40.6043	27.9343	45.8863	33.0058	33.4377	38.101
			39	43.297	40.949	38.5314	40.4443	27.0733	49.7313	34.4916	33.5473	38.1945
			39.5	39.3464	38.9455	43.0076	31.0494	29.5544	47.3929	42.6763	33.9076	38.2163
			40	38.4467	35.44	39.6535	30.5625	29.3004	39.7824	45.0399	39.4811	37.9935
			40.5	34.8874	32.3004	39.3836	27.1842	32.0852	34.2339	42.1615	39.2808	37.8703
			41	32.3219	33.4732	39.0922	26.6823	36.1728	30.811	41.342	38.213	37.593
			41.5	36.3305	32.9842	33.1904	32.483	42.9331	34.9774	39.0407	41.7839	37.6176
			42	40.9571	37.762	36.88	32.5648	50.7234	37.9932	38.907	41.1872	37.6816
			42.5	40.7348	40.4885	35.8634	40.2035	50.1272	34.46	41.1989	46.1809	37.5617
			43	40.7288	35.8054	36.3102	41.1315	50.2461	34.5624	42.8366	47.4318	37.6851
			43.5	41.3185	37.3312	34.126	42.7516	44.2677	33.4699	44.4662	44.8288	37.4998
			44	36.9394	34.5773	34.0888	40.3596	41.1654	31.358	40.7009	41.6598	37.4361
			44.5	43.6184	35.1535	38.4756	32.9956	40.3184	33.8449	40.0022	39.3602	37.5459
			45	39.6458	37.3495	43.8627	32.9875	38.9083	37.3127	39.1631	41.9104	37.6473
			45.5	33.6579	32.0473	48.9732	34.4374	37.6129	37.5207	35.1611	37.1895	37.7121
			46	34.0469	32.6431	43.9154	38.5757	34.5046	40.7624	42.5966	36.5866	37.7129
			46.5	30.7388	31.5719	39.5171	41.1685	33.6029	39.9821	44.096	33.5974	37.7288
			47	37.4834	32.5397	35.3915	42.0083	35.3063	38.9294	43.2345	30.8614	37.6747
			47.5	40.2105	40.0413	32.2555	38.9947	37.7789	43.8202	44.1783	35.4487	37.7312
			48	40.5106	40.9586	35.4608	36.4618	35.8903	45.1791	37.796	35.199	37.68
			48.5	38.9574	37.5838	37.8771	35.0282	37.655	47.1461	34.822	32.788	37.6499
			49	33.6457	37.0003	36.1347	38.5045	37.2247	45.8235	34.7295	36.6933	37.5538
			49.5	29.7997	34.6481	36.7404	39.3897	39.4627	37.19	32.6713	33.8459	37.6604
			50	28.2619	35.4146	38.5487	32.9792	40.9743	31.8714	36.1804	33.1451	37.7262
			50.5	30.2275	41.2343	38.3267	33.0503	40.5279	33.5219	34.934	37.9323	37.6069
			51	31.3253	43.4228	40.6277	27.6942	44.2591	34.2907	41.0018	36.3977	37.5774
			51.5	31.582	45.5216	35.8996	27.3456	45.6182	40.3684	44.4893	35.5623	37.4242
			52	32.0343	43.1018	31.4103	36.9698	46.83	41.2947	41.6786	35.2142	37.4439
			52.5	31.4733	42.6863	34.4739	40.7825	44.7319	34.534	44.5235	31.154	37.6513
			53	28.3278	40.3555	31.545	44.6731	36.4431	35.0865	36.9083	26.817	37.6114
			53.5	29.9011	39.5302	38.9149	48.3482	33.4665	33.8918	35.3342	26.4208	37.66
			54	30.8937	38.5629	41.2403	40.3309	30.9524	33.514	37.4701	29.3751	37.7749
			54.5	33.886	36.805	36.7116	38.9501	36.0048	37.8684	36.0853	32.4319	37.7151
			55	38.629	35.9577	35.847	38.1228	40.9899	38.2675	39.4893	36.5841	37.8792
			55.5	45.6034	35.281	33.4256	39.4245	38.3933	35.3359	39.2203	37.6832	37.841
			56	40.8544	41.4456	30.242	44.8356	37.7623	40.8607	36.8314	32.466	37.5796
			56.5	41.094	40.9546	26.3932	41.5922	36.0811	38.9915	36.3901	29.6641	37.6257
			57	37.1176	40.981	26.7322	42.4324	35.7661	34.7263	38.2044	30.0203	37.6208
			57.5	32.974	42.2453	27.6727	37.1815	35.9004	34.3513	36.9534	29.2683	37.819
			58	37.0462	37.1883	33.7087	41.3196	38.5857	31.5357	41.2115	36.9648	37.9543
			58.5	31.9193	34.0134	39.0059	43.4502	39.9688	34.0284	43.2189	44.9378	38.0592
			59	33.1011	37.9988	44.2073	34.9922	39.6761	35.2441	44.7184	42.566	38.0764
			59.5	29.9232	35.7213	41.0927	38.7895	41.5733	34.2823	41.9832	47.9437	38.0694
			60	29.0061	34.7904	40.1613	31.5729	41.2642	31.724	46.9868	47.0371	37.9819
			60.5	30.8768	41.543	39.5373	29.6517	37.3651	27.767	45.164	46.0557	37.7336
			61	36.3463	41.112	31.85	36.3045	37.1746	28.5685	40.877	45.8703	37.8834
			61.5	35.029	36.6515	31.5753	33.9386	37.1792	32.1741	43.1779	42.5253	37.7811
			62	37.0277	38.2492	31.0884	42.8539	37.5822	35.5494	34.5432	39.5583	37.8965
			62.5	36.3402	33.1784	29.0646	42.7289	38.9425	38.6711	34.7683	32.1346	37.9353
			63	31.94	33.6614	36.4712	41.2762	40.6838	35.4621	35.7324	31.3714	37.8366
			63.5	38.2008	34.9352	35.9204	43.5037	42.7433	38.6047	33.7585	33.9305	37.6569
			64	42.842	32.5628	32.7899	35.9079	45.9963	37.2791	36.2746	37.9342	37.4814
			64.5	43.0461	29.1999	32.3481	34.5146	50.0176	38.7283	36.9534	39.0668	37.5927
			65	45.0402	27.3561	31.0557	35.0273	44.6782	47.2698	33.0891	37.1695	37.592
			65.5	45.9005	29.2002	34.6529	37.134	43.0017	45.1792	39.7977	32.1291	37.754
			66	44.4836	32.0208	36.7589	39.5082	39.6823	44.9289	36.4778	28.9168	37.87
			66.5	44.43	39.1191	39.3045	45.1393	35.4544	43.1151	36.3615	30.0772	37.7314
			67	42.6647	42.1345	36.2441	39.3419	37.3392	42.8726	36.9549	35.3261	37.6173
			67.5	41.8055	41.2629	38.2565	33.152	40.5217	41.2034	33.1007	35.4931	37.4716
			68	39.4566	38.8371	38.0778	31.4894	41.6593	44.5862	35.4	37.5681	37.442
			68.5	41.5977	33.7218	37.712	24.993	43.0181	53.1302	34.3188	35.8661	37.6764
			69	42.2182	26.6301	39.052	28.4922	40.8874	53.4128	35.2155	35.571	37.6712
			69.5	40.8428	28.9704	37.5662	30.404	35.5928	54.3751	36.0075	34.2201	37.701
			70	39.3421	34.303	34.4296	33.8994	32.3254	51.2657	35.9846	32.8147	37.6594
			70.5	35.8631	35.5776	33.9798	36.3414	32.8064	43.985	37.6696	39.9259	37.4088
			71	34.6972	44.7584	31.3188	37.8408	35.3245	40.4218	39.7708	39.0394	37.3889
			71.5	36.4917	43.3398	32.4992	35.4623	36.0405	39.8239	40.9348	42.6898	37.5254
			72	40.332	40.571	33.1198	36.1972	37.0259	37.5423	38.7583	43.5507	37.5725
			72.5	41.5431	41.5416	30.597	38.2648	38.5615	40.9697	41.3159	38.3896	37.6097
			73	43.7382	35.0505	33.1814	43.4099	36.5768	33.3479	41.3967	37.3074	37.7174
			73.5	41.8163	39.2076	32.1718	51.3042	35.3247	31.5076	41.3718	38.9058	37.8096
			74	39.1101	39.0175	35.1983	43.2862	35.9183	37.8981	43.5441	38.9198	37.7212
			74.5	39.2861	39.3462	35.9586	40.8117	30.8558	34.678	40.0474	38.964	37.8561
			75	39.2869	37.6657	36.7727	40.4835	32.2686	36.8506	41.3072	39.8063	38.0401
			75.5	38.9485	33.9239	35.488	34.3407	33.2544	36.5254	37.9561	38.8649	37.7482
			76	37.6658	34.2018	31.7574	39.0274	33.573	28.9717	35.962	40.7992	37.9493
			76.5	37.2087	31.1179	35.0371	41.9091	37.5538	24.2155	31.7384	40.1512	37.9087
			77	39.984	37.0938	34.0622	36.7833	36.5814	28.6954	28.9748	39.7944	37.6362
			77.5	42.5808	38.3725	30.7098	36.4226	42.3253	32.5779	31.2095	42.8217	37.9024
			78	44.2054	39.1078	30.4328	36.9259	42.7745	37.6599	34.6114	45.7743	37.9459
			78.5	44.5837	46.4453	29.0966	30.3092	42.1174	44.6708	35.9866	47.9181	37.8302
			79	45.4812	42.9367	32.0326	31.8158	43.0012	43.1709	37.1894	51.3541	37.7429
			79.5	45.1889	40.4216	35.1566	32.9058	37.9351	39.3459	36.5022	50.105	37.7061
			80	45.2783	39.9857	39.1665	31.3214	37.5763	36.9066	39.3817	43.7542	37.7022
			80.5	43.5731	36.0835	39.7304	39.5771	34.6173	29.3149	37.032	42.249	37.7363
			81	37.1966	38.3177	35.7237	36.3989	38.1879	30.1055	36.3049	37.5992	37.8471
			81.5	29.6745	35.7442	36.6963	37.2046	39.2257	36.4117	41.2105	34.5732	37.7532
			82	27.4029	32.9834	36.787	38.1493	41.1892	39.2671	34.7017	35.7335	37.5491
			82.5	26.0979	32.6958	34.126	33.9991	41.0512	46.5136	41.402	35.8307	37.6207
			83	30.7111	28.6003	35.6123	35.5784	42.4136	45.5774	42.2123	37.0717	37.8589
			83.5	36.7548	33.2536	32.5049	35.9424	41.9871	41.1637	40.7102	40.3907	37.8942
			84	39.7023	35.5535	34.6538	36.7764	39.6473	34.6377	45.3003	38.5518	38.0389
			84.5	41.6625	39.2543	27.2461	36.9819	46.0185	28.9148	46.5713	38.437	37.9305
			85	38.2897	42.5721	23.9278	33.5713	46.8624	28.9727	42.8886	36.5705	37.6934
			85.5	37.6575	41.1302	26.3732	30.7249	46.4777	26.7406	40.3759	29.9202	37.7359
			86	39.6891	42.0547	25.6298	26.5319	44.3313	31.4907	35.2809	29.3411	37.6584
			86.5	44.5648	38.5594	32.3705	28.7373	36.5877	34.3736	33.9572	31.4449	37.7453
			87	45.6178	39.1589	34.1334	32.4206	29.1578	37.7278	36.2559	35.1919	37.8548
			87.5	46.8588	40.3068	35.7618	32.268	29.9895	43.0898	33.331	42.051	37.7679
			88	40.3002	37.8485	36.77	33.6323	28.6353	44.4261	35.1016	42.3741	37.6871
			88.5	34.4596	37.8229	40.0215	31.1614	31.8518	44.1668	38.252	46.0251	37.7347
			89	34.2493	37.852	42.594	35.2931	35.8838	37.1032	36.0042	46.5669	37.7724
			89.5	29.6338	39.1844	42.9368	38.0002	37.867	33.852	37.3896	44.3344	37.7572
			90	26.353	42.8485	40.9	36.4111	40.3509	28.8905	38.7633	43.3985	37.9421
			90.5	29.4256	41.4394	40.1149	35.7569	42.3799	35.9374	33.4934	37.6985	37.9301
			91	30.2989	43.1533	40.1684	34.5222	43.0299	38.4934	39.8248	31.0668	37.9047
			91.5	29.6482	45.533	42.2107	31.5005	39.4828	36.7839	37.1243	34.0219	37.8146
			92	39.6568	41.9528	46.0066	37.3716	42.1621	37.3373	35.3319	36.896	37.9166
			92.5	34.9944	42.6755	47.7943	40.1685	42.2163	31.2613	35.7274	40.6652	37.7003
			93	34.7697	37.3754	45.6742	41.1616	39.2744	31.1563	33.5167	41.4363	37.7194
			93.5	39.5891	34.1814	39.9517	41.0543	35.1332	29.491	34.2012	37.741	37.8133
			94	43.8101	38.2257	37.539	41.249	32.1196	32.1298	33.7567	32.436	37.6653
			94.5	44.642	37.0549	38.0435	39.7082	29.3023	29.5577	35.3132	30.6136	37.9091
			95	39.499	39.4464	33.523	31.9515	32.9307	29.4005	31.9133	35.7131	37.986
			95.5	34.6358	37.8968	34.9071	33.7902	37.3067	33.3514	35.2054	37.0374	37.8904
			96	25.1688	31.0875	33.4954	33.5029	36.2453	37.2856	36.0576	40.3804	37.9217
			96.5	26.2786	35.4447	32.197	36.2662	37.3002	38.1108	37.5006	40.3565	37.7475
			97	32.9195	36.4179	38.3896	42.4336	36.3727	37.1563	41.2642	40.4535	37.6154
			97.5	38.2674	38.6592	39.7661	40.0939	36.3979	35.0233	40.7299	38.9437	37.8255
			98	39.1229	41.1912	39.5991	36.8556	39.344	34.9271	40.8925	38.7717	37.7561
			98.5	38.657	39.3889	43.3663	39.0361	40.6229	33.3248	38.9055	33.6931	37.8019
			99	35.237	37.1793	43.1265	41.6701	41.303	40.3192	37.0115	33.3239	37.8841
			99.5	35.2681	37.482	42.8133	42.1762	43.4112	43.1153	35.5579	36.9219	37.7536
			100	36.8537	37.0257	37.6973	43.3247	42.2884	35.6553	32.3349	39.4538	37.7328
			100.5	38.5063	38.2244	33.4984	41.6607	40.5562	34.9105	30.1272	42.6154	37.7852
			101	41.9256	38.9577	30.8673	35.6971	39.4213	29.2814	31.3603	41.5918	37.5744
			101.5	44.4558	37.982	32.531	35.9989	37.4004	30.0833	37.3344	40.0797	37.5389
			102	44.9279	37.7883	37.9691	36.6039	37.5207	38.7475	39.327	35.923	37.6068
			102.5	47.9252	38.3559	36.3938	36.6513	35.5903	38.7718	39.8822	37.8225	37.5893
			103	46.8557	41.8958	38.469	39.958	37.5693	44.3486	40.5305	35.8743	37.795
			103.5	38.3137	44.824	35.6824	47.5803	42.8132	41.9532	38.5581	34.6179	37.9974
			104	39.649	45.8358	31.8842	49.4003	44.1598	41.825	44.3466	38.4731	38.0466
			104.5	34.9756	43.7753	34.5409	51.8107	47.0492	45.1902	47.0564	36.1667	37.9673
			105	32.2255	39.8692	32.9755	54.4625	47.0719	44.7606	46.6657	39.3394	37.9433
			105.5	40.3644	41.1362	36.674	48.097	43.5294	40.9651	47.4484	38.836	37.753
			106	39.5014	41.8045	39.6298	44.81	42.8137	36.8609	42.3845	39.2954	37.7471
			106.5	38.8458	43.2706	43.389	39.0338	40.7479	39.4943	44.925	40.3438	37.9745
			107	41.458	44.9361	44.4047	36.4474	39.1627	34.2579	45.4395	35.9503	37.69
			107.5	38.3684	40.1693	42.5072	38.7757	36.1225	38.717	45.2705	38.9357	37.7634
			108	37.3513	38.0163	42.5559	40.8743	33.1625	37.227	47.9913	37.4331	37.6711
			108.5	36.3195	39.9563	38.7711	43.694	33.2025	32.6444	42.1727	39.8545	37.5009
			109	35.4021	39.7338	30.3242	40.8935	32.3406	34.1462	38.9326	42.2391	37.6132
			109.5	34.2367	38.9372	33.3539	43.4717	34.8113	34.7045	35.2601	39.5121	37.6665
			110	33.1589	40.27	34.6412	40.433	33.3371	39.6957	32.515	37.9386	37.6409
			110.5	35.2456	38.8934	34.3878	39.5293	35.2619	40.3976	34.3804	34.0937	37.7158
			111	35.1608	38.4329	46.9726	47.6587	34.6532	39.5274	36.6853	42.0861	37.8672
			111.5	37.4302	41.868	40.9071	39.1582	36.6827	43.6265	40.7421	42.7971	37.7915
			112	36.1541	42.6613	36.9463	42.4505	36.7133	41.5622	39.8474	43.6516	37.8148
			112.5	34.9003	37.7405	34.901	41.875	33.1456	42.1264	42.934	44.1233	37.9356
			113	32.2919	36.3449	30.2289	34.7566	33.8948	43.0715	39.4339	35.0257	37.8064
			113.5	34.1258	36.157	32.3678	34.9871	36.9525	36.4577	35.7502	33.2133	37.7684
			114	36.3177	36.6807	34.1325	32.6434	40.3512	36.6787	37.7687	33.3593	37.6836
			114.5	37.0635	38.1822	31.3465	33.1091	41.2578	40.1098	30.7327	36.0703	37.3853
			115	39.6302	40.158	29.626	34.9472	40.7348	40.3354	36.7019	39.987	37.4082
			115.5	32.6637	41.1511	27.8361	43.6288	34.2017	44.4266	39.7063	38.8241	37.3665
			116	34.6397	34.9958	31.8884	43.3085	37.315	40.7996	41.2757	38.027	37.5013
			116.5	36.8602	35.4437	35.8721	39.9588	35.8263	37.3576	44.2151	33.4269	37.5259
			117	35.223	33.6248	36.0732	37.7216	35.6703	37.7845	34.8083	29.3108	37.3749
			117.5	39.4168	30.7359	34.2909	28.7985	35.9171	30.1046	32.3305	27.9448	37.5273
			118	35.1418	36.0144	34.6542	31.9946	29.3673	28.9239	28.6563	27.1918	37.5966
			118.5	34.3817	36.1524	34.2647	26.9801	35.0215	28.9817	28.0362	24.681	37.7013
			119	38.7542	37.4224	39.6794	28.8731	30.5077	23.9366	33.0738	28.6898	37.7015
			119.5	39.7589	41.2425	41.301	30.9199	33.4367	27.6449	32.525	34.4992	37.591
			120	41.8771	42.7383	33.1492	28.518	37.2836	34.7879	30.6533	40.6758	37.3653
			120.5	42.9156	42.7535	34.3047	34.5232	34.8507	35.1005	34.2896	51.3045	37.4089
			121	38.4446	40.3222	33.8233	31.8855	42.9384	41.0998	34.3402	50.0098	37.5236
			121.5	36.5362	37.0637	34.761	30.2972	41.2944	46.0806	26.8278	48.8438	37.3523
			122	33.043	34.3646	38.4592	28.573	38.4016	38.1043	29.2738	40.9142	37.6673
			122.5	34.6766	37.4153	43.4003	31.4826	35.6012	35.0393	29.7953	34.9455	37.7694
			123	33.5911	43.1642	43.32	31.7943	30.7891	32.2763	27.7112	34.8109	37.4821
			123.5	36.8053	39.2881	49.7065	32.7311	33.1892	27.1159	40.0533	29.867	37.7676
			124	42.2475	38.713	51.8679	31.839	34.807	33.7659	42.4323	33.7169	37.4918
			124.5	35.6377	39.0962	46.6312	31.9884	31.6712	37.6237	40.732	35.0011	37.1215
			125	39.2668	33.6051	43.9552	33.0967	33.9266	42.4148	44.1843	36.5668	37.3126
			125.5	35.0792	36.6499	37.4317	33.5911	28.6164	42.624	41.1323	38.228	37.271
			126	34.6307	37.4389	36.8481	31.4124	25.7765	43.1189	41.4999	36.4706	37.169
			126.5	36.5297	34.2489	37.5863	30.285	32.3669	41.9271	42.7529	34.7411	37.3147
			127	35.7002	34.3364	36.9118	27.5669	29.6619	37.9042	41.6538	29.8008	37.3509
			127.5	35.9118	38.2083	35.535	31.8894	35.1408	39.0938	38.9654	29.5496	37.0824
			128	33.7901	38.3648	28.8402	38.5338	36.9834	40.2211	34.1007	33.3967	36.9366
			128.5	34.0438	40.3598	27.9525	39.5623	33.6576	42.714	30.8747	35.2731	36.8007
			129	32.1296	42.5637	33.6753	38.6435	33.3063	41.9849	27.6116	38.017	36.6071
			129.5	33.1623	39.1686	36.2007	36.9343	31.3279	41.7539	29.7456	39.1279	36.755
			130	33.8833	40.3459	41.0485	30.6975	30.4514	38.1437	34.2607	36.8652	36.899
			130.5	32.3625	38.0935	36.3286	27.1409	32.545	35.8746	34.8621	39.662	36.7795
			131	31.2868	39.2496	31.7448	29.6688	31.6872	36.9685	40.3142	38.4695	36.8501
			131.5	31.4976	36.8083	32.416	26.4853	31.3768	35.8856	42.6056	38.6812	36.7479
			132	32.4742	38.768	34.5527	31.8256	35.2098	38.0763	42.7022	35.4846	36.6991
			132.5	35.2796	37.194	37.2844	29.7199	37.035	37.1144	42.3114	33.9729	36.8741
			133	38.4106	32.7607	35.6342	31.247	42.1961	34.8598	41.2556	33.2826	36.9148
			133.5	35.9213	35.8648	35.3052	30.4377	42.5189	37.522	35.3569	35.6281	37.0159
			134	31.7273	33.6751	36.4754	36.7017	39.1136	34.8469	32.7782	36.0339	36.9791
			134.5	29.8973	35.2724	36.0866	40.3308	40.4324	35.4938	34.757	31.0531	36.9873
			135	28.8576	36.6467	39.3374	41.5102	32.9388	37.4973	36.9746	33.5734	36.9691
			135.5	29.8119	34.4319	33.704	47.8722	34.1181	35.1239	39.5501	30.0391	36.8366
			136	36.4555	29.6449	27.512	44.8013	33.0152	32.6662	41.0211	35.4176	36.905
			136.5	39.3421	33.1181	28.5045	47.1006	28.9317	33.3572	38.664	38.1173	36.6683
			137	39.1344	35.5342	25.933	45.072	33.2507	33.196	41.9078	37.4598	36.8443
			137.5	40.6766	36.0177	34.1598	42.2313	29.0005	28.9611	42.3513	36.1286	36.7129
			138	34.8659	45.8108	41.8089	41.094	31.733	31.5658	36.2217	31.202	36.6474
			138.5	29.9409	43.6151	42.786	43.7796	30.3999	29.2864	32.2919	30.1899	36.6603
			139	28.9509	45.5461	44.7793	42.0121	34.6497	34.2833	18.2077	32.083	36.389
			139.5	25.875	45.3351	41.729	44.5701	37.5082	44.6501	15.8758	38.9139	36.6967
			140	26.0954	42.2033	35.9631	42.5806	34.9614	43.9741	18.8882	41.7287	36.7346
			140.5	26.5832	40.7072	31.4069	40.1188	39.2256	48.0171	21.5575	41.1373	36.8605
			141	28.3364	36.8134	29.2234	43.4322	29.3536	47.6059	28.9834	41.8417	37.0045
			141.5	27.5285	37.7065	27.6685	40.5746	24.5856	45.7385	27.9167	34.848	36.6166
			142	26.3531	36.9632	28.3472	44.3918	26.3016	44.3004	30.6902	32.749	36.5713
			142.5	28.8214	41.7815	33.0969	45.9588	28.1067	34.009	30.3516	31.746	36.6518
			143	27.1279	40.9724	36.2955	43.3358	36.1533	27.0232	26.1602	28.9992	36.4997
			143.5	27.3512	39.7147	35.5952	42.6616	37.5891	22.5215	30.6468	34.2159	36.3167
			144	28.2781	36.1644	34.4496	40.4417	39.6703	24.688	28.0524	35.1589	36.3287
			144.5	22.1331	40.5112	36.1362	32.925	35.9804	35.4669	31.9628	43.1751	36.1216
			145	21.9348	40.4446	35.1917	33.7512	36.1644	42.5395	36.4721	45.0546	36.0406
			145.5	25.2053	43.55	35.4009	33.3431	33.5411	45.2357	39.8897	41.9807	36.5346
			146	30.9517	37.6301	35.8875	36.1332	28.2179	46.3076	43.5586	43.5764	36.3959
			146.5	39.4678	32.0599	38.0389	39.2598	34.4989	43.0915	40.6345	43.1583	36.3514
			147	40.6244	36.3	40.4628	40.0918	35.721	38.5041	40.3248	39.4302	36.6415
			147.5	38.0231	30.8966	38.8681	44.6878	42.8736	31.7802	37.6929	40.6337	36.0531
			148	39.1077	36.4445	39.5743	40.0153	45.0886	27.897	29.2932	36.6546	36.169
			148.5	36.7489	35.9879	31.4078	43.9117	36.6522	32.1439	31.813	30.9048	36.1128
			149	39.0904	36.687	27.7048	42.1267	35.5663	31.851	27.8476	36.6123	35.747
			149.5	34.3692	31.8365	28.4312	44.5309	35.6621	37.0427	22.0988	39.0043	36.0956
			150	27.6122	33.6256	26.377	47.8855	31.2861	37.8991	29.1011	38.9056	35.8623
			150.5	25.244	32.7735	26.0985	47.5102	30.368	29.6227	24.2272	42.1256	35.8792
			151	25.7078	31.0698	28.2455	43.9797	24.6949	29.1633	29.8986	38.5116	35.9106
			151.5	30.6034	40.182	30.2253	36.063	23.3736	23.7407	30.6764	34.1186	35.4901
			152	31.344	39.83	36.3309	38.708	27.9929	25.6939	28.9008	40.7575	35.545
			152.5	30.0116	40.6439	45.4384	35.3284	34.2685	27.3268	34.4408	33.9694	35.5608
			153	28.0055	37.7678	43.4716	36.7556	38.4389	26.3246	28.5876	34.4892	35.5658
			153.5	29.692	38.3697	40.2401	38.8713	40.5229	29.9373	25.236	29.5128	35.9526
			154	31.0771	36.4532	43.2427	34.134	41.7125	28.9141	27.6932	25.6405	35.7827
			154.5	34.9392	36.2381	37.4767	36.8153	43.6076	33.9787	26.8226	26.9673	35.7836
			155	32.0321	40.0511	34.4311	39.8957	43.8708	32.084	26.5806	27.5236	35.4452
			155.5	33.9784	39.8395	41.2035	40.7944	44.1781	32.6705	32.5822	32.0319	35.4086
			156	29.8447	37.7229	33.5421	33.5598	45.0781	33.9464	37.6177	35.6727	35.0931
			156.5	28.2666	35.7763	33.2812	30.419	35.3335	33.6347	34.3423	33.385	34.8714
			157	30.3918	38.0795	39.6442	29.6588	29.0154	34.9021	42.5277	32.815	35.0277
			157.5	31.7113	29.7203	31.2306	31.3869	26.8858	37.2229	41.0416	34.1676	35.0066
			158	39.3863	31.8952	32.4819	36.607	25.9042	37.1064	33.9099	31.7685	35.4204
			158.5	38.766	29.9698	30.3678	36.8186	32.3724	32.0317	33.5057	31.9972	35.3786
			159	40.3628	20.5548	29.4657	40.1883	37.2632	37.0201	26.6906	34.7201	35.3648
			159.5	39.0014	22.4274	33.5965	27.6213	30.5014	30.9612	26.5261	40.5726	34.8096
			160	37.2188	25.7133	33.2637	23.3481	33.6097	34.5233	21.7748	39.5144	34.7496
			160.5	36.386	32.3177	33.9138	21.8473	35.8089	36.7872	21.1792	40.093	34.7095
			161	34.9588	36.7837	33.9145	20.6779	34.6207	33.3532	24.6514	30.6506	34.6246
			161.5	37.1314	38.4187	39.5044	26.9421	42.781	38.3196	29.2936	19.8529	34.6896
			162	38.1861	35.4127	40.9671	29.3058	40.7608	32.1357	27.864	16.9948	34.4984
			162.5	47.1007	33.6384	42.8181	31.556	39.8126	37.299	32.0615	17.3986	34.5756
			163	45.4875	34.2685	43.4999	31.3755	41.5774	37.9688	30.9049	25.5146	34.7462
			163.5	44.8688	35.518	33.714	37.3292	41.5752	39.284	27.364	27.2114	34.9186
			164	43.8857	38.294	31.5347	44.1501	36.1059	37.2562	35.353	29.8267	34.9405
			164.5	34.4498	34.9054	35.3352	44.7163	32.17	28.5476	33.7757	33.0595	34.8974
			165	27.7643	34.6311	34.9707	47.2782	34.8381	29.1335	34.7405	33.2013	34.507
			165.5	27.8808	42.0944	46.0902	40.2749	26.4767	24.4142	36.1758	36.5015	34.6762
			166	23.5984	43.6097	49.0745	36.9326	33.8425	34.2404	43.5418	40.6758	34.9164
			166.5	27.7151	40.822	46.6027	36.1531	35.3997	41.054	50.6488	41.3825	34.9238
			167	38.5931	39.8844	42.9407	28.8814	33.8546	37.8981	52.8993	39.9508	34.9701
			167.5	34.567	29.9961	38.2747	30.8246	42.6443	42.5396	51.8851	41.5866	34.6107
			168	43.7457	23.7357	32.6819	26.8338	37.2304	35.7487	38.1694	35.738	34.1971
			168.5	43.8268	27.9409	32.1172	25.8558	34.6859	29.9783	31.9037	29.4904	34.0343
			169	45.9095	26.8597	34.187	30.0652	29.3773	23.6099	26.2897	32.6544	33.9944
			169.5	46.322	30.9778	32.8297	33.5968	26.5839	24.3881	26.0746	30.8351	33.8195
			170	40.0629	35.4034	37.6629	37.9266	24.7385	28.3309	30.63	28.4949	33.6722
			170.5	44.1579	34.5909	42.5299	33.5346	26.5596	35.572	32.6289	29.0067	33.3154
			171	38.2643	34.346	41.2029	29.3984	31.5039	38.0032	34.888	24.1821	33.3291
			171.5	38.3543	32.7032	44.7502	23.6039	31.9027	37.815	38.4849	25.6643	33.356
			172	35.4377	30.9328	44.9925	23.5659	30.5003	39.4034	37.0393	30.9097	33.6144
			172.5	28.9962	34.0603	36.3158	33.2864	31.9459	29.2542	32.3977	36.8608	33.8362
			173	30.3974	34.5376	44.1387	30.7369	26.1323	36.9748	32.8261	37.4129	33.8423
			173.5	24.792	34.85	44.734	30.3421	22.2989	30.1838	25.7054	38.2112	33.7411
			174	26.4726	31.6153	44.6944	32.0108	19.7744	25.9017	22.6028	33.5456	33.553
			174.5	30.3244	29.5359	54.6176	32.077	23.5272	39.324	31.7951	27.261	33.4569
			175	31.9718	31.7211	45.0837	33.0058	31.9504	40.5429	30.7614	21.9888	33.1914
			175.5	44.2739	32.4691	38.7168	41.9557	34.5619	43.012	36.9977	21.7986	33.2273
			176	47.4094	38.3552	42.1446	39.5206	41.1909	44.8578	36.386	25.4711	33.0977
			176.5	44.061	38.2039	38.0027	32.4418	35.7942	34.2186	20.3736	33.2244	32.841
			177	35.6135	34.6195	42.9853	41.1454	30.3847	29.1732	20.3886	38.1172	32.4584
			177.5	29.5746	32.8639	45.9384	30.5905	18.0593	26.0871	19.514	38.7102	32.219
			178	29.8791	30.7483	39.7796	31.3282	23.299	30.0303	25.0805	41.1099	32.1554
			178.5	33.0371	30.355	40.6526	30.2587	22.2433	39.1395	32.8328	40.7068	32.2366
			179	41.1222	34.2119	36.4121	19.1046	25.9883	39.9227	34.0201	43.6806	32.852
			179.5	43.1255	35.262	33.7022	23.6523	41.5508	45.3651	29.4181	45.8832	33.0288
			180	42.0138	30.5436	32.7877	18.0643	36.6769	41.4527	28.9404	43.4311	33.1285
			180.5	43.4019	33.4341	30.7763	26.4644	38.4326	31.6411	26.0262	37.5308	33.1232
			181	49.1278	29.4809	28.8001	38.8453	35.8038	29.1927	25.0191	39.8421	32.824
			181.5	46.2622	30.1055	29.1266	41.0627	32.3059	31.4976	32.9757	38.022	32.907
			182	41.3368	29.4933	22.1706	42.2995	36.432	29.5794	34.2575	37.147	32.77
			182.5	37.7159	22.576	16.7083	36.3197	39.3595	35.0846	33.8809	40.6447	32.6205
			183	26.4764	24.7058	17.5048	27.742	38.0608	44.7563	34.3358	37.3604	32.542
			183.5	26.0554	23.0341	15.1576	25.7564	35.8769	43.0606	30.5333	39.6144	32.1694
			184	27.7321	28.2433	23.3938	26.2791	34.5767	47.4542	33.7825	36.605	31.7158
			184.5	27.4579	30.7698	23.643	26.1358	29.9675	39.6469	41.5545	46.0332	31.3504
			185	22.7169	27.3891	24.9742	23.7807	31.122	27.5296	44.2244	43.806	31.1107
			185.5	16.1883	27.9726	27.7429	26.8937	33.1008	22.2447	41.6906	44.857	31.2119
			186	15.2498	31.5678	31.4839	29.689	29.3975	17.2687	33.0355	43.2382	31.3748
			186.5	14.6096	36.7323	36.7451	31.8566	25.4132	21.6735	25.7171	37.1512	31.6062
			187	23.2146	37.6587	38.1664	34.5175	24.7262	31.4245	19.4084	43.2901	31.943
			187.5	32.8666	33.2251	34.4623	32.7561	30.7602	35.903	23.2712	32.6124	31.898
			188	34.4647	27.5131	30.0301	30.02	33.4654	32.9031	27.8249	38.3775	31.8081
			188.5	32.6674	20.6064	24.3627	21.3736	43.5817	30.7887	39.1538	30.1231	32.06
			189	29.5768	20.0781	24.2452	28.4555	49.6585	21.1936	44.2658	29.4164	31.771
			189.5	28.0392	21.4402	26.706	30.0873	45.923	15.459	42.8814	32.1714	31.668
			190	31.0973	27.415	31.3906	29.0919	42.5949	17.592	51.5673	32.8627	31.9666
			190.5	30.2899	30.5404	39.2851	34.2561	36.0694	18.3869	48.9272	37.1592	31.633
			191	38.5644	29.9716	37.1805	31.7593	30.9112	26.3929	45.1005	29.7986	31.2252
			191.5	31.9159	29.8693	42.0413	27.6106	31.6534	33.0655	45.9421	29.3162	31.2854
			192	25.6777	19.9715	44.5124	28.8335	28.336	35.585	37.472	30.7249	30.8665
			192.5	27.5999	19.3522	38.1515	28.7746	21.336	37.9423	32.5489	38.048	30.7741
			193	27.0032	21.4035	41.1708	35.6072	23.2439	32.6737	33.8426	42.4911	30.9567
			193.5	21.2342	19.2038	42.8941	39.8074	12.4594	29.0501	32.4431	43.26	30.8389
			194	25.1436	25.4693	39.6559	34.9199	9.19042	21.3783	31.5679	39.0109	31.2624
			194.5	24.4837	31.2581	46.3097	37.7555	15.65	22.164	29.8	30.7523	31.2194
			195	18.8541	30.3528	46.29	29.9659	8.62866	25.1457	19.1777	29.5828	30.7077
			195.5	29.8973	32.1724	42.4751	29.4923	14.1476	25.186	13.3834	31.3929	30.2215
			196	34.4142	29.6051	38.598	39.676	19.9342	33.3922	17.3486	30.8041	29.5199
			196.5	34.1395	24.1621	26.2669	37.2074	13.1607	26.4414	9.84476	26.9954	29.0499
			197	31.0372	28.523	24.2936	32.6062	16.6197	26.5997	15.8199	21.7273	28.936
			197.5	31.1329	31.8248	23.2478	31.9028	22.094	28.0894	21.0823	20.7696	28.8512
			198	24.506	33.587	17.5208	32.4328	26.1011	29.1754	14.8413	24.4548	28.5282
			198.5	26.3408	34.3937	26.2242	32.6552	33.8596	36.9417	23.9636	32.4038	28.1416
			199	30.4799	30.5811	27.2868	33.0545	24.3677	33.7858	30.2682	39.7401	28.0894
			199.5	30.3551	30.0706	24.2581	32.835	18.976	32.8987	31.0142	41.7371	27.4241
			200	29.1634	29.3941	25.9069	28.4505	18.4569	35.9964	34.1775	43.2278	26.9836
			200.5	26.9522	20.3118	22.2387	25.6209	18.7947	37.76	29.1777	35.5711	26.4417
			201	24.5075	16.7425	17.1697	25.6464	30.6323	42.3419	26.3471	25.0598	25.9303
			201.5	21.6039	19.8325	24.8783	25.711	25.8762	37.8578	20.5991	28.7651	25.6623
			202	27.6077	16.4302	26.4849	22.8609	19.8208	35.4023	23.4553	23.2801	24.8028
			202.5	21.4309	22.7593	27.227	23.4962	12.5728	29.9664	26.13	27.0148	23.8272
			203	27.7232	26.5958	30.8749	21.0927	13.9374	26.0329	22.9289	27.5941	22.3957
			203.5	31.2955	25.2517	23.9403	18.9971	19.5091	29.612	26.2327	14.9469	20.7643
			204	23.1617	28.879	28.0505	20.3287	19.5353	19.8577	20.063	5.49898	19.5601
			204.5	29.7926	22.7412	30.5286	19.7684	18.8318	17.1482	17.0809	4.42068	18.3031
			205	22.4157	15.8611	30.3821	12.8508	18.9962	25.696	19.6834	3.5162	17.1634
			205.5	22.0211	3.91519	32.539	9.876	19.8705	18.5506	16.4157	13.3898	16.3345
			206	23.4963	1.80665	33.4898	-4.0233	19.8066	21.0997	25.4881	22.107	15.1838
			206.5	25.3796	5.53866	31.16	-11.9257	14.0508	18.7428	11.2341	27.2869	14.8438
			207	20.076	11.4205	27.6176	-6.17336	11.3222	12.7895	13.6713	31.1177	14.7681
			207.5	18.2435	15.5867	17.8694	-7.26653	9.40856	19.2068	18.7574	23.5575	14.6502
			208	11.6026	18.8176	11.0626	-5.68567	13.3997	16.5955	11.9993	22.5769	14.6773
			208.5	2.99026	17.0465	3.98173	-2.89431	30.0651	19.593	23.9862	12.1908	14.8682
			209	6.5924	12.2545	-2.67812	-5.52203	29.0652	9.41182	18.8319	11.031	14.1928
			209.5	7.53619	14.7445	3.0248	-2.17528	25.5891	4.48805	21.9834	18.6902	13.8373
			210	14.1359	12.0995	-5.31587	10.682	29.3639	-4.48953	6.56515	21.0328	13.8635
			210.5	11.7271	7.38512	-0.84885	16.413	28.0751	-5.71006	12.468	32.0599	13.5236
			211	5.91981	11.7457	3.78223	14.891	24.82	-12.4271	14.936	39.1696	13.6056
			211.5	8.15746	11.6574	0.93308	1.57219	22.5712	-3.63369	3.48944	23.3665	13.8328
			212	8.87134	6.24113	17.0675	-5.35106	13.9177	14.4038	23.7027	16.3007	14.131
			212.5	13.6653	12.5639	17.9791	-9.8504	3.03792	9.07556	19.1745	7.82785	14.3635
			213	21.899	11.8122	6.48888	1.40785	9.92543	14.412	21.3027	6.90507	14.4314
			213.5	12.5541	13.0075	8.85677	3.72223	22.5555	14.8225	28.5612	3.63236	14.4059
			214	12.9077	5.55233	1.72583	10.7561	19.0296	11.1156	28.7	7.27537	14.3096
			214.5	17.7525	2.41897	-0.838	12.2609	26.9021	18.0221	30.0117	-5.07105	13.7497
			215	3.87954	1.63654	13.3675	-0.65922	24.2263	25.1992	20.5652	-10.4048	13.5891
			215.5	7.78398	6.79244	14.2485	4.75563	22.8997	25.0711	16.8545	4.62453	13.3329
			216	2.63242	18.3522	16.8251	-1.151	25.2691	26.2755	15.7581	-4.09165	13.0625
			216.5	-9.35407	24.3885	18.624	9.3561	18.8348	23.03	15.3063	6.98379	13.0022
			217	0.02059	20.4082	16.1761	20.6029	11.6943	19.0282	23.9503	11.9165	13.0006
			217.5	0.21719	13.515	20.7045	27.5145	2.57663	19.5172	24.2304	16.4321	13.1516
			218	7.31678	11.8456	17.4947	33.881	2.34991	18.3859	18.3774	17.2925	13.2133
			218.5	21.0005	6.09993	15.8234	23.0775	-3.12466	23.9134	22.1371	5.3401	13.4136
			219	26.4092	12.9752	16.4762	20.9941	3.60317	21.6045	16.5051	-1.97405	13.7449
			219.5	34.7933	6.41204	8.54164	11.7048	8.38644	19.8343	18.3108	-10.0672	13.491
			220	35.6504	6.5427	12.5609	16.1322	14.8547	26.3595	14.1639	-11.6703	13.4726
			220.5	34.5182	8.05979	6.9319	26.6457	22.1754	16.1204	8.75621	-5.18087	13.4584
			221	33.4355	4.24239	10.2225	28.4026	18.4037	28.0832	20.1452	-6.91033	13.2555
			221.5	28.1873	8.94226	15.4203	31.7288	13.4489	13.1557	16.8047	-3.54785	13.4334
			222	28.6852	12.1975	7.82481	20.6788	9.42294	11.8277	23.5694	7.527	13.3844
			222.5	27.0013	10.9514	7.47905	10.8356	17.8644	23.0438	29.8023	5.24964	13.0944
			223	20.4295	9.30967	-10.8024	6.94585	17.1755	9.36964	20.5778	14.1721	12.9644
			223.5	22.2471	11.3432	-14.5835	12.1675	18.0762	12.2787	22.8162	6.50462	12.9986
			224	23.1153	14.9601	-5.51935	14.2684	21.534	6.46787	19.0367	9.97178	12.9619
			224.5	28.7408	24.2191	8.21095	18.3366	11.7048	4.5128	19.4318	18.403	13.2764
			225	34.351	23.3398	12.1078	12.3528	9.79458	10.0838	25.4668	18.1517	13.2484
			225.5	31.187	27.2681	18.3752	10.0755	12.9854	19.9883	22.5802	21.3067	12.9801
			226	29.7415	22.2914	7.05605	5.97834	10.1491	12.7805	17.3313	17.2971	12.8784
			226.5	15.2396	21.4908	0.3522	5.23483	14.2155	10.3815	13.573	11.6044	12.6657
			227	18.2701	24.0809	16.4977	6.44899	18.9083	10.2629	11.1204	8.29769	13.0325
			227.5	13.3939	16.483	7.49958	14.6483	17.6441	15.311	11.0455	7.86743	13.3935
			228	11.434	21.8498	10.3231	14.6742	12.0761	22.0491	9.83781	-3.00201	13.3722
			228.5	18.2257	8.85135	17.0789	4.81186	16.4717	22.3586	6.77145	-0.42995	13.5456
			229	19.6624	-3.14182	3.18474	4.81718	13.8891	28.1816	6.53177	-9.6267	13.1633
			229.5	21.7143	10.7518	6.18358	-3.253	6.96655	21.8259	6.73701	-2.1236	13.0598
			230	18.9175	8.41406	5.86495	-8.07827	11.1291	26.8416	11.596	10.1196	13.0984
			230.5	16.8159	19.3162	-3.20939	-4.8799	11.8558	33.1614	17.8235	14.6139	13.1667
			231	19.0044	29.0964	-1.40333	-4.43844	6.77998	28.7523	15.3163	30.0273	13.316
			231.5	16.3863	22.0393	-10.8959	-10.3798	14.7348	29.9101	6.72942	29.4502	13.3196
			232	17.287	18.9064	-12.0342	-10.3548	8.04843	31.2824	2.44163	32.5969	13.0653
			232.5	18.6419	14.1177	-1.95817	-9.63646	9.77911	25.0011	-2.72928	31.008	13.1112
			233	3.1523	17.9937	2.55533	-1.4876	15.7351	26.5632	-6.66964	26.8609	13.1285
			233.5	3.9949	17.0153	14.3102	11.2048	13.3603	26.0461	-1.31895	19.9038	12.9586
			234	3.94885	9.0244	24.3444	23.5168	23.4942	24.3683	9.75336	18.7916	13.5185
			234.5	6.85116	9.73888	19.287	28.9536	16.7759	22.6481	8.05992	15.4588	13.4419
			235	10.9581	-1.56817	26.6614	18.8887	18.9892	11.2569	8.29494	14.8961	13.5817
			235.5	9.7912	-7.57061	27.9508	15.0393	25.01	18.4151	9.91648	25.7086	13.9082
			236	5.92331	-0.91763	26.6586	18.9873	27.816	15.08	4.90141	22.9958	13.9465
			236.5	-1.41838	2.47388	20.5264	21.3502	30.8171	12.9666	4.50316	30.0914	14.0931
			237	3.02	9.78712	10.8999	31.8716	31.1924	15.4197	16.0417	34.5801	14.0642
			237.5	4.84458	10.8064	10.0633	33.4828	21.6399	-0.25226	15.139	19.1609	13.9642
			238	9.8668	8.63435	11.534	30.6102	11.7611	-2.12153	12.2951	19.8266	13.9971
			238.5	16.0488	12.2814	14.2525	32.4326	14.9475	0.6549	9.67884	20.2786	14.1935
			239	19.1198	7.81297	25.387	33.0994	7.62748	6.75265	9.97862	12.8765	14.5498
			239.5	19.6237	13.4123	22.4231	32.6364	13.3694	14.9417	15.3149	19.9025	14.6765
			240	8.14814	19.509	9.37848	29.0222	23.7772	14.5306	15.0824	17.0789	14.3456
			240.5	6.37566	14.9897	7.84012	30.3183	22.9193	15.5923	12.1167	13.834	14.0568
			241	2.24297	15.6268	-2.49377	15.4765	28.7701	7.12186	-1.35532	8.71777	13.4856
			241.5	8.5324	8.38712	-1.7157	16.2958	35.0836	6.5291	-1.70065	0.45166	13.2702
			242	14.1717	5.83147	6.11921	19.0621	33.6137	8.75133	2.90179	5.33907	13.2711
			242.5	9.55378	3.37362	15.2429	20.4604	28.0923	-0.21155	9.18464	9.17848	13.0565
			243	15.9342	16.335	20.1219	27.004	27.0859	13.9939	12.0329	15.7148	13.3234
			243.5	11.3869	18.1664	23.1025	27.8361	18.2846	8.45991	7.66668	22.4829	13.3489
			244	15.4932	21.3142	21.9119	33.2069	18.0424	11.5296	14.4432	22.8834	13.5767
			244.5	22.3895	27.6655	17.5696	26.4225	21.2769	20.9748	22.9482	19.4611	13.9485
			245	15.9019	12.8537	21.9636	28.2532	23.2923	15.1743	32.3509	16.5584	13.9093
			245.5	10.8617	11.6012	18.003	21.9589	31.0137	21.9288	39.5812	19.6296	14.303
			246	9.76414	-1.6872	20.6503	13.4413	24.7254	19.4086	26.3808	19.0694	14.2258
			246.5	0.60028	-6.37145	15.7927	7.40713	23.8095	17.2012	22.117	23.4464	13.8166
			247	6.92762	1.40141	13.5098	14.075	25.868	17.7323	13.712	25.6427	13.6275
			247.5	15.4862	7.11061	17.6611	20.5801	23.1967	8.4619	7.42774	23.6787	13.2376
			248	13.4065	13.1541	15.5581	24.891	25.9007	3.54378	12.6988	26.323	12.9931
			248.5	22.5065	18.6936	14.0391	35.0233	26.6948	-4.27354	14.2106	21.5216	12.915
			249	16.8576	15.6066	6.27596	24.1784	12.5551	-9.69191	14.7604	26.3822	12.9125
			249.5	22.4953	21.7888	-1.24344	17.4724	11.7411	0.06018	21.8416	32.2816	12.5677
			250	27.0006	30.0133	1.02011	3.48119	13.6698	8.92439	23.7982	27.3749	12.7178
			250.5	22.7919	25.2384	2.2641	-5.36869	14.3986	20.5601	19.3109	29.8028	13.1168
			251	30.8178	21.5766	6.25608	1.39191	29.0209	29.9602	26.0557	20.8639	13.1502
			251.5	23.2679	17.4751	15.0659	-4.16943	28.2685	25.6871	19.1973	12.3329	13.0815
			252	24.7049	16.1983	9.42833	3.02211	24.5976	13.2373	15.3409	11.0403	12.8282
			252.5	25.0049	18.0545	18.2476	9.72031	23.6063	11.5295	10.1924	12.0709	12.718
			253	18.1716	15.1675	17.6372	0.49914	17.7762	10.6944	9.61496	16.3437	12.389
			253.5	21.6841	12.5922	13.4109	7.31806	12.7979	15.8402	12.9925	26.7088	12.2206
			254	20.2792	13.4319	15.5667	11.1756	13.7518	20.5149	17.8708	31.5032	12.2654
			254.5	24.0391	12.5492	16.1713	0.6185	13.4899	15.173	26.2571	19.0965	12.0667
			255	24.0236	17.3467	12.0096	15.3317	5.05185	4.14905	22.0387	21.6791	12.5878
			255.5	16.8207	10.3625	8.9644	18.5106	-0.94207	0.80108	17.2279	13.7319	13.5534
			256	15.6783	8.98537	9.58662	17.9605	-1.54198	5.25673	20.801	6.78771	14.2142
			256.5	12.6576	8.90759	1.4874	25.06	-8.38143	10.1455	18.8697	19.2007	14.7376
			257	16.0193	19.9068	4.92202	16.069	3.05667	22.7188	19.6026	8.78919	14.5674
			257.5	6.57609	30.9628	13.8762	11.4954	3.92595	18.4516	15.9087	7.35518	14.0867
			258	6.67487	26.5758	14.9941	12.2122	3.14605	8.30389	7.14773	1.83855	13.2644
			258.5	4.35076	15.821	23.9763	14.5074	6.33011	2.57694	3.24394	-7.05097	12.7153
			259	-7.16968	12.8697	27.6073	18.0445	0.95416	-4.7841	-4.73979	-1.03479	12.6285
			259.5	2.99924	6.33855	26.2555	26.3342	7.64578	0.39012	-3.71173	-0.75029	12.686
			260	-2.25397	5.14961	24.0004	28.6623	8.67652	-2.64635	0.81419	8.81624	12.8102
			260.5	-2.70522	10.4393	15.642	27.7114	18.5803	1.40977	3.72827	10.79	12.4656
			261	6.5939	-3.08076	17.0588	29.4571	15.9096	9.14451	6.33395	9.28909	12.4059
			261.5	3.85465	-2.68743	17.5332	18.5529	19.8084	8.46974	16.0065	11.102	12.3294
			262	12.4713	5.53636	29.3673	17.1188	19.6054	14.4406	17.766	7.68718	12.9253
			262.5	20.3308	8.73622	32.3903	14.5247	13.7293	14.8215	24.4645	14.1126	13.0497
			263	13.6194	12.9801	28.0798	14.9037	18.3375	6.4403	26.5159	15.8816	13.0815
			263.5	7.99667	6.53077	18.0962	15.356	19.0205	-0.21699	14.7304	9.7788	12.9228
			264	1.19843	-1.43945	15.2249	14.6142	20.0889	9.45264	2.21036	17.7958	12.3306
			264.5	-3.33968	-9.43235	8.76965	21.8872	19.659	-3.29959	-14.5228	18.9126	12.4446
			265	0.80736	-2.71064	11.0801	9.73757	11.9029	-0.1337	-11.0507	9.34553	12.4948
			265.5	13.4306	6.33955	23.811	14.1154	11.6022	12.2949	-3.31901	8.73275	12.6265
			266	14.8946	10.8242	15.9592	-10.426	6.34799	1.524	2.54899	4.174	12.8777
			266.5	14.1854	17.0416	22.7407	-24.1281	8.73821	15.7286	11.8574	0.33104	13.076
			267	14.3282	16.001	20.9491	-12.9746	18.7311	16.3102	10.3077	14.4883	12.9827
			267.5	10.1418	15.0443	13.4818	-11.7018	8.82416	12.8571	5.85545	20.2755	12.8814
			268	10.765	18.471	9.69071	12.9329	18.0101	15.8925	10.884	18.4355	12.6889
			268.5	16.1418	26.6277	2.45607	22.1521	19.1846	17.8829	9.88344	22.7791	12.6716
			269	18.2728	28.6039	-3.51772	20.3701	14.2244	18.3539	-4.67246	12.0205	12.5605
			269.5	16.7141	21.9083	-3.67094	17.735	29.2348	11.028	7.36784	12.0819	12.5305
			270	26.7912	19.4995	3.54942	18.1139	14.637	17.2606	3.42572	11.2696	12.7779
			270.5	23.8241	12.5308	3.99515	11.2487	14.5002	10.5201	8.58895	9.51596	12.5336
			271	20.1092	11.0205	8.27511	10.046	17.2691	5.47147	29.4436	15.8618	12.8401
			271.5	25.7743	22.89	9.25943	12.8026	12.9111	19.6968	25.4096	5.5101	12.8254
			272	8.95275	11.3507	5.70616	14.1732	23.2474	12.474	23.9615	-4.19802	12.4628
			272.5	3.22738	6.36568	5.15689	14.5373	14.8512	14.5611	20.9085	-2.21839	12.7465
			273	3.26545	-5.28954	1.83691	15.3524	6.80365	24.5525	9.60787	-5.57517	12.3277
			273.5	-6.42587	-2.7378	0.1653	18.7556	0.36305	18.841	17.0446	7.47458	12.3984
			274	5.85174	7.89721	-6.38453	13.3039	2.65009	24.2495	27.1256	24.085	12.3789
			274.5	10.2801	16.4411	-5.77393	21.5052	2.3034	26.7805	26.3512	12.8707	12.106
			275	14.7231	23.8632	3.8889	20.6131	11.5145	17.8944	35.0018	3.4108	12.5264
			275.5	11.5856	20.5891	11.2934	14.5665	20.3769	18.0219	15.3338	7.958	12.5197
			276	3.33191	19.9274	10.4987	15.4186	17.2107	15.3458	13.2457	-2.15057	13.1207
			276.5	-1.21317	15.5148	5.08533	11.4816	21.4931	15.1923	19.0903	0.04277	12.9873
			277	-16.1166	14.3843	-8.59322	10.0649	18.9758	21.7991	7.05257	13.9222	13.2485
			277.5	-3.14403	12.7851	-5.16612	-1.62333	16.9827	24.3415	17.5483	10.0744	13.3947
			278	3.53898	15.0371	5.57614	-5.77091	24.3624	24.5604	3.22124	3.83528	13.1732
			278.5	11.839	14.681	20.4841	-3.99205	18.4901	24.4876	5.3888	-0.20174	14.0192
			279	17.7139	15.6781	29.5325	2.63256	26.5754	27.9869	17.7002	0.5882	13.6799
			279.5	14.1961	10.3142	13.3474	13.8	28.7104	24.9216	19.0291	-4.34959	13.6404
			280	18.2967	12.0849	6.43437	19.6474	16.7446	29.4292	28.497	11.1634	13.7375
			280.5	12.063	13.5397	1.53372	3.9797	22.6126	28.2922	23.8448	9.41233	13.1923
			281	19.1126	14.7657	-4.44462	5.51032	13.8494	32.0129	15.4771	6.65898	13.4217
			281.5	19.2945	15.1784	6.08933	2.57935	11.5895	31.086	15.3087	5.28176	13.4678
			282	12.9738	13.7431	12.4576	0.38395	20.1751	27.11	20.3648	-0.3345	13.4622
			282.5	7.91316	8.4102	14.7839	8.56449	8.05798	30.0966	13.0558	7.46322	13.6625
			283	6.7415	13.0748	19.5095	8.49033	15.5468	27.8633	13.8492	6.7022	13.5704
			283.5	7.59257	4.65873	11.0379	2.86153	13.544	27.67	11.6245	16.4628	13.6021
			284	4.92909	-3.61721	11.1958	-3.7788	7.69689	31.6342	11.8739	9.35574	13.7297
			284.5	18.9724	14.3433	9.03853	-4.91036	14.0762	33.9353	7.94264	8.60737	13.6651
			285	17.0157	-2.09646	15.2089	-10.7025	5.6232	30.3695	2.43229	2.91306	13.389
			285.5	20.8944	11.5921	14.4809	-1.94422	6.4267	31.483	5.73722	-11.9984	13.6303
			286	27.7694	18.9099	16.6682	3.07854	12.5828	22.0846	2.47077	-7.92417	13.8806
			286.5	24.6138	4.60186	16.899	7.83555	15.4281	11.2019	4.40015	-2.89857	13.9863
			287	18.3274	18.1723	7.93414	1.30648	15.0438	9.83474	11.8561	2.64643	14.1733
			287.5	15.4051	17.9754	11.3961	-0.61878	16.7084	8.07308	11.6988	9.77905	13.7762
			288	8.95669	24.1373	11.7839	-1.78576	1.02719	15.682	16.3191	9.43198	13.3874
			288.5	7.89601	32.2377	7.66697	5.13423	7.14307	31.8174	18.7047	9.97392	13.3127
			289	21.8132	26.5753	13.428	16.6659	11.1077	35.2109	18.4402	2.38849	13.2229
			289.5	22.7137	27.1026	11.6124	18.8963	5.71147	39.2445	23.4788	1.67554	13.4501
			290	36.3963	10.3051	-5.66079	18.1752	16.5583	31.8243	8.98779	6.66245	13.3051
			290.5	38.5132	1.5747	-3.34044	16.1133	12.4114	25.2554	11.2656	4.64261	13.1999
			291	29.0941	7.11613	-3.07873	18.0528	-1.85657	28.3498	4.34388	14.2044	13.5829
			291.5	23.2856	1.29367	0.74736	19.8709	-2.48771	26.8196	-1.71927	11.861	13.6481
			292	16.5237	8.58519	12.9736	23.6408	-6.88146	31.8442	7.69338	11.6461	13.6527
			292.5	1.86217	7.19142	12.8797	26.6455	-18.8313	30.2626	12.583	6.10649	13.9227
			293	9.82909	8.03616	11.5377	18.7377	-9.46726	29.4732	24.0759	5.82814	13.6161
			293.5	13.6155	5.73338	3.34217	12.0974	-6.91874	19.961	29.6184	10.2772	13.3977
			294	1.42141	16.1061	4.38812	20.9725	-4.68938	14.5965	18.0279	7.1909	13.3177
			294.5	12.2966	12.8012	0.88482	25.4429	9.61729	11.6357	8.67399	18.5232	12.8768
			295	6.58299	3.47717	2.89108	21.1941	18.8423	9.83601	4.58667	24.2773	12.7916
			295.5	12.2931	8.13899	18.6568	26.2594	25.3295	17.6938	-10.7288	30.3306	12.9002
			296	23.5361	1.46209	21.7742	7.31111	22.7013	21.4829	-4.61148	29.1786	13.0185
			296.5	20.8571	7.9301	23.9968	1.72602	22.7386	28.8908	2.86897	31.4745	13.3009
			297	24.7298	7.2619	18.0248	16.2763	13.7888	31.6632	3.47961	25.8467	13.2992
			297.5	14.5428	12.6714	7.50292	16.4217	12.5483	36.244	15.0931	22.6283	13.0633
			298	13.2144	8.47033	8.74081	26.571	21.2808	42.101	13.4828	26.5097	13.1678
			298.5	17.6295	-1.73889	15.1303	18.9691	19.3726	39.7237	19.3032	20.6055	13.1518
			299	17.7406	-3.00842	21.6266	17.4074	31.5535	35.5775	7.28209	23.9341	13.393
			299.5	26.7965	-2.49507	19.8165	10.2764	26.2835	34.4363	7.33681	15.8263	13.6353
			300	28.3108	-1.33509	20.6934	11.7462	22.2802	33.0747	3.97134	14.8902	13.7216
			300.5	22.2532	8.4609	20.9048	18.5541	19.3162	32.2664	-10.6589	10.1351	13.9285
			301	22.6012	16.1119	19.9163	12.9095	10.275	25.6965	-7.93606	13.9004	13.6016
			301.5	19.722	10.2704	23.7522	16.6641	12.5403	19.0724	-6.48461	20.3802	13.2427
			302	11.2443	3.49579	23.6886	15.1887	3.95687	16.9807	0.75818	21.4253	13.1253
			302.5	12.2882	-3.70631	25.349	15.7492	2.31233	15.2475	12.8997	18.371	12.4284
			303	8.28856	-5.61714	23.7674	17.8483	2.40652	20.3896	26.8589	7.20123	12.5508
			303.5	8.65413	-3.9453	19.6422	18.0515	-2.72951	25.3247	20.1256	5.55155	12.7307
			304	17.9872	9.87705	12.4004	22.2921	9.29236	24.4128	19.6952	3.84314	12.6869
			304.5	26.106	15.3449	3.11421	20.9966	8.11014	27.345	11.9875	3.00113	13.2119
			305	29.4624	14.1994	-0.43621	19.2055	4.72334	23.4528	8.00188	5.98477	13.42
			305.5	25.8794	21.0584	7.76849	23.6354	10.7387	24.7552	8.80491	8.11387	13.4163
			306	26.1169	15.9266	8.39956	16.9473	9.76517	14.5287	16.0493	6.66581	13.6189
			306.5	11.8166	16.8081	11.3638	18.0005	16.9923	14.8458	18.262	15.542	13.5641
			307	14.4493	20.151	3.62651	22.075	17.9852	18.6095	19.3837	13.5745	13.5995
			307.5	3.73492	9.18653	-1.09491	21.6915	20.471	20.1567	22.8705	9.71531	13.7104
			308	4.04266	11.176	0.22861	21.6685	18.1745	28.3465	19.1909	9.93184	13.7834
			308.5	14.4516	13.6304	0.19802	22.9692	25.2212	25.2471	26.7881	13.7868	13.843
			309	6.60688	3.78347	11.1656	21.0784	37.1717	20.6256	30.8986	15.0257	13.9553
			309.5	24.348	-0.38514	12.0411	14.0573	33.3363	19.366	21.2156	23.3729	13.6582
			310	16.6781	-6.19287	9.46162	18.5809	47.4517	16.1252	23.7473	23.7803	13.0707
			310.5	13.4606	-16.4034	15.5491	6.58363	39.1348	19.6314	13.926	20.139	13.141
			311	15.5201	-1.00996	18.9519	2.26741	24.8583	24.347	4.1875	21.4651	12.8009
			311.5	7.55705	10.8474	21.6352	4.42739	24.0353	24.3785	7.99078	14.8742	12.8227
			312	13.0642	10.1254	24.8917	-12.9224	10.2574	25.7216	5.64831	20.0692	12.9504
			312.5	6.59043	17.7004	24.6037	-4.10718	10.8858	16.3023	5.09305	12.041	12.6609
			313	1.59337	15.9336	18.7502	-2.7504	13.965	22.2319	-4.16457	16.0067	12.9841
			313.5	5.35947	11.2563	18.358	1.72778	17.2375	18.665	1.0347	16.3843	12.9444
			314	6.71185	16.1879	17.9267	6.34596	19.7626	12.9139	-3.96754	9.00339	13.0493
			314.5	15.4082	14.7578	16.5153	-1.33542	17.2545	11.2903	0.35543	20.6428	13.3707
			315	16.9327	13.1321	12.4334	3.19016	19.6787	9.82894	13.8925	18.1533	12.9308
			315.5	14.779	18.1304	16.564	7.79624	22.0694	5.83787	16.2256	18.5395	12.9378
			316	14.8069	17.3121	13.3067	11.9117	20.7931	10.388	16.7142	22.372	13.1828
			316.5	10.8503	18.3407	14.3425	11.8949	22.7966	18.193	9.48363	12.4559	12.8112
			317	15.2396	3.90302	26.1973	4.63193	22.2773	7.61391	7.12696	17.4877	12.8281
			317.5	20.0148	-1.89994	21.9578	-10.8247	18.3803	10.1024	8.62934	24.0463	13.3929
			318	14.3441	-2.36719	27.6084	-7.69735	12.3536	15.1986	13.8304	21.5184	13.0635
			318.5	11.7111	-10.7531	26.2795	2.15977	12.2918	12.5833	20.8787	24.7574	13.6347
			319	13.9229	0.27236	26.5359	6.05357	10.2821	19.4861	26.2103	20.1953	13.7072
			319.5	4.69801	-6.14896	29.2179	18.3806	10.8917	18.4812	22.6938	16.639	13.2323
			320	10.2367	-2.51031	27.6276	12.1324	11.4672	6.30371	21.6652	20.3755	13.4
			320.5	16.2666	12.5241	16.7647	2.74861	8.27665	1.26286	19.28	17.361	12.9156
			321	15.579	10.6756	19.9613	3.60695	7.79826	0.64517	18.5877	14.1964	12.9204
			321.5	21.7106	21.3037	20.1457	3.10322	10.8661	-6.21547	18.4658	5.86958	12.7419
			322	18.6816	22.3476	14.4306	4.82801	15.9943	-0.50335	24.3456	5.63676	12.6955
			322.5	14.7013	17.2931	17.0461	11.998	18.7791	11.2651	26.7936	-1.93367	12.7803
			323	7.8311	22.547	3.25734	14.9548	20.9963	15.149	25.6305	-2.71614	12.8544
			323.5	-1.06275	25.6729	-9.27466	11.305	19.4259	16.1561	27.0007	-1.24824	13.0425
			324	2.20915	20.052	-12.2436	22.6428	17.7162	23.9003	19.369	-8.83202	12.8427
			324.5	-0.60791	21.857	-6.685	22.7257	20.1005	10.7111	19.87	2.50468	12.9937
			325	-1.55937	22.5116	5.81759	20.2014	14.2834	5.45973	21.1821	6.03212	12.8022
			325.5	9.62185	21.3906	17.5911	18.378	12.1987	10.7968	19.3316	2.97923	12.8421
			326	0.51805	22.3946	31.128	13.7579	21.2856	14.7898	10.2352	1.94264	13.3222
			326.5	8.98988	18.5624	35.9734	15.5197	17.1018	22.5173	4.25936	4.886	13.3138
			327	12.9063	15.582	35.6864	5.50725	18.1717	17.4308	1.05658	5.63204	13.2524
			327.5	13.613	12.8796	21.9518	4.53908	14.5053	22.1156	2.10267	3.22016	13.0708
			328	27.1401	10.8005	7.90341	1.12325	8.83528	16.3518	12.8297	5.79299	12.6945
			328.5	19.7716	14.5825	6.62685	-0.18166	8.73491	13.536	10.9358	5.25084	12.6553
			329	25.6228	10.6696	1.82302	8.25223	13.0936	18.0547	12.7789	6.88826	12.8676
			329.5	18.715	12.9185	13.4452	21.4858	8.0091	10.5196	5.64608	11.452	12.9575
			330	13.4741	18.9951	25.3263	24.1952	8.57403	7.33403	7.21708	18.4502	13.0846
			330.5	17.8978	8.2267	20.9743	23.0864	13.7726	10.1721	25.6265	14.8848	13.1616
			331	16.2346	9.54852	19.7505	30.9032	12.5513	15.98	19.3371	7.90616	12.995
			331.5	12.2798	-2.49225	16.9588	20.253	18.7651	21.4994	26.6146	13.6644	13.3455
			332	10.8793	-2.59046	19.3871	20.4066	17.674	26.7909	22.2268	12.8216	13.0058
			332.5	13.7913	4.19334	15.6645	20.275	11.0452	28.768	10.4927	8.79014	12.4203
			333	15.4866	2.57251	11.5509	16.9024	11.1016	15.8765	21.7561	14.9705	12.6931
			333.5	13.2221	12.3923	5.40774	21.3206	12.2172	9.80546	19.3405	24.1182	12.6679
			334	2.81889	1.83221	1.09936	20.2654	3.67591	3.47883	17.4981	23.2443	12.827
			334.5	-2.72012	7.15036	5.16973	19.899	3.4754	-1.26064	19.8369	33.3993	13.1891
			335	-2.45959	1.1126	11.5117	17.7712	5.79744	11.4378	12.8925	32.0298	13.1545
			335.5	5.49394	2.24744	13.7087	16.1601	3.42449	9.89878	10.733	23.2691	12.7972
			336	14.8477	17.4626	11.9104	17.3414	8.78496	21.3618	11.7804	21.9148	12.88
			336.5	16.6691	21.8336	11.6726	18.6624	9.80436	23.4728	12.4078	15.8931	13.0081
			337	10.1882	26.5425	9.50842	22.0556	10.0595	21.1574	15.719	14.0171	13.1861
			337.5	8.90726	24.9428	11.0159	14.7909	8.3103	28.3975	10.3382	8.81722	13.6762
			338	3.70618	18.78	6.82734	14.4286	10.7788	20.7964	9.19834	7.36491	13.437
			338.5	7.9124	11.6629	13.4345	15.318	15.2612	9.82598	2.22968	9.30083	13.2758
			339	13.2592	15.6994	15.8311	12.2156	7.46581	9.03545	-1.73239	3.44425	13.2524
			339.5	18.1232	14.7268	16.6547	22.9722	9.32308	8.68628	6.26667	9.72315	12.8975
			340	24.2235	12.2567	24.8104	21.0398	12.5495	7.19539	7.41992	17.241	13.6181
			340.5	19.7291	7.7854	10.3153	12.701	14.0067	15.7102	18.9566	17.5206	14.0136
			341	9.07495	5.13984	7.41279	5.59485	21.634	20.4986	26.451	25.1882	13.7893
			341.5	3.49396	4.35633	2.57105	0.84587	25.5436	23.0786	26.6902	24.8335	13.7667
			342	-3.8309	2.86269	-7.29347	5.24785	20.5195	20.2885	30.7969	17.807	13.3678
			342.5	4.03303	3.23268	0.74743	11.9966	11.4253	24.9008	23.5631	21.0174	13.0811
			343	13.5623	-1.44725	3.71286	17.5095	2.30547	18.9636	9.36285	22.9721	13.3287
			343.5	9.38317	-6.06176	11.8748	13.6461	1.99024	14.4173	11.5495	27.9276	13.4266
			344	16.7401	4.56069	14.2488	16.9036	-2.27332	18.4743	10.9886	36.7073	13.7513
			344.5	16.1301	12.8393	16.2124	24.6911	8.48007	8.0298	12.555	27.4058	13.4169
			345	1.36783	15.215	9.58803	20.3049	17.2979	0.94628	20.4535	28.7185	13.1324
			345.5	7.96622	20.0879	3.25347	28.0656	19.7588	2.41915	12.6035	18.6788	13.1672
			346	4.80201	4.79561	3.83192	19.4827	25.3007	-8.41013	11.4625	8.16258	12.7286
			346.5	1.21538	2.4709	1.45082	8.39609	17.729	1.19869	10.9666	7.70514	12.9237
			347	13.5981	-0.42688	1.70144	-0.97341	18.9749	16.092	13.5855	12.2726	13.0813
			347.5	12.6778	1.20175	6.913	-3.89037	15.9493	16.5756	18.2895	14.0462	12.7741
			348	14.1357	6.34275	10.0122	6.05881	16.2125	26.0834	15.6994	16.9887	12.6868
			348.5	14.1605	4.38708	15.4725	12.2516	15.3923	20.3989	13.9122	21.6394	12.789
			349	11.4801	16.8303	21.2055	22.4633	5.72891	10.275	7.66614	15.5922	12.7588
			349.5	17.303	9.94455	13.1984	16.4811	6.63772	13.5571	5.76778	20.2837	13.0501
			350	17.7954	5.60531	5.20104	5.51182	-2.37132	9.30686	10.9119	20.4983	12.939
			350.5	13.3241	0.67585	0.86887	2.13868	1.07898	11.5671	10.863	10.2507	13.3218
			351	16.7312	-10.4829	-5.42479	6.41756	11.622	13.0809	18.687	1.07888	13.3306
			351.5	13.3829	-10.9225	-4.50151	13.8042	5.4722	5.67624	21.1134	-3.81061	12.9425
			352	10.7463	-3.54338	9.54936	20.5088	14.9865	9.23764	19.8878	-9.42031	13.188
			352.5	3.90675	-9.95027	3.75297	24.9452	15.398	7.47017	15.6045	9.52693	12.8966
			353	2.31632	-3.7018	4.84351	28.2428	12.4893	4.94435	5.87298	10.5218	12.9248
			353.5	-0.65573	2.76408	9.97746	23.1065	15.1091	13.1526	5.36245	16.1556	13.0926
			354	-1.20324	-4.7859	4.63594	24.2376	14.1365	5.40832	6.8555	18.8696	12.7881
			354.5	6.05439	9.89767	7.08195	22.8945	16.1301	9.72321	19.3009	6.33753	12.7976
			355	8.93244	11.5105	11.438	17.4169	17.903	12.4456	28.6083	13.7865	12.8301
			355.5	0.61085	10.1196	16.6303	27.2619	8.01118	16.127	32.7463	-1.83576	12.7693
			356	-0.941	5.86486	17.8848	18.6368	0.14465	29.5395	30.49	-0.16494	13.0321
			356.5	0.84826	-1.28555	26.9267	17.5489	-7.15529	30.0343	26.0693	0.84465	12.8408
			357	-1.80781	-5.58473	16.8468	14.7511	-6.77227	28.8098	24.2088	-6.3425	12.714
			357.5	6.04022	-3.00225	2.61304	2.15003	6.00548	23.6422	12.1556	5.66591	12.7749
			358	6.76969	7.90322	3.09226	5.1825	8.46153	6.24712	15.4853	8.56645	12.7535
			358.5	9.95912	11.7731	1.28301	5.96674	6.32073	7.45704	14.5037	7.96644	12.675
			359	9.50134	18.5135	16.9611	12.3418	3.84024	8.56075	9.54775	18.4558	12.5171
			359.5	12.6091	13.1163	21.5902	13.2623	1.71644	4.31835	19.234	23.1782	12.5008
			360	15.528	3.15128	23.8847	12.7575	7.25914	15.9073	14.2515	20.314	12.638
			360.5	15.9022	0.31007	23.1549	10.4831	15.1548	12.7807	7.93816	24.1583	12.6496
			361	22.8921	-6.43451	23.7169	0.92006	19.3528	8.71852	12.6886	16.7864	13.1628
			361.5	15.8258	-1.36909	25.1974	-1.73481	17.8862	18.2631	4.77163	16.4075	13.4593
			362	6.95311	8.1118	23.2228	2.77096	21.1325	18.9505	-0.79565	14.8074	13.139
			362.5	5.7917	7.85274	8.52681	-2.56996	16.7186	10.4564	0.16431	17.1412	13.0619
			363	2.67246	10.0006	-2.14566	-1.78817	11.1576	16.5966	-3.61066	25.0248	12.6446
			363.5	6.97253	7.45993	-1.83231	8.47161	10.6237	15.9055	4.1477	15.452	12.68
			364	13.6646	6.66034	-5.0676	5.56761	6.46307	10.6783	16.632	15.6752	12.6636
			364.5	1.45232	8.82062	14.0696	15.9889	9.77352	15.5402	16.0115	6.76029	12.8399
			365	3.52936	7.51197	11.3999	14.4101	6.78212	11.0715	19.2622	2.13665	13.0009
			365.5	11.4352	15.7391	9.61907	7.10433	12.7484	6.10411	19.172	11.8101	12.4436
			366	12.0112	12.1704	16.9377	9.88527	15.1645	8.98564	14.1436	16.0857	12.6078
			366.5	27.5163	17.1154	0.45881	0.66407	17.1262	4.28917	17.6763	20.9176	12.956
			367	23.6767	24.708	1.51443	7.18365	26.3934	2.86649	7.3165	21.102	13.0708
			367.5	13.4042	10.8718	2.76443	4.25047	17.367	-0.63905	5.75631	25.8878	13.509
			368	10.1085	14.817	-6.40485	3.61264	14.3804	-0.11198	2.48501	26.4725	13.5264
			368.5	6.21814	18.3202	6.58958	10.2599	16.1298	9.25724	7.20278	23.2974	13.6539
			369	9.925	16.8011	12.5287	12.56	6.82216	11.9981	12.6054	26.2111	13.4865
			369.5	18.0664	28.365	22.892	22.7558	15.1756	7.86664	22.91	12.2836	13.6066
			370	19.5171	24.1502	26.3657	27.6035	18.1649	5.95105	19.1337	0.02034	13.6796
			370.5	23.2554	18.2566	20.6762	23.8878	22.4171	-3.23264	11.6772	7.17806	13.4708
			371	10.6671	8.82909	22.1901	13.2052	23.0031	-14.9655	9.65486	7.34168	13.253
			371.5	11.064	4.63345	20.2436	19.7162	27.836	-7.38898	1.08904	13.0228	12.9752
			372	21.8732	5.49308	19.1053	14.9237	17.1361	-10.8743	2.54369	17.54	12.6519
			372.5	14.0315	6.9089	24.4528	18.5965	14.5664	-6.47895	4.82897	19.8268	12.424
			373	22.9428	5.69494	28.4007	28.4551	22.1377	6.31136	14.259	20.5338	12.4169
			373.5	15.478	13.6176	24.0212	19.7965	14.9291	0.72777	10.8104	21.7056	12.3989
			374	3.36932	13.926	28.4723	18.5364	22.9031	-0.3219	20.0613	28.4613	12.4507
			374.5	6.08687	4.78292	23.8989	20.603	19.8221	9.62209	15.9078	25.6754	12.3191
			375	5.42296	10.619	11.9059	18.0838	21.5647	0.33227	13.0563	19.0794	12.6027
			375.5	5.85923	1.74715	16.5641	19.3221	15.8681	-5.02144	12.1069	18.6116	12.7911
			376	4.9991	-2.42372	10.9238	18.0968	6.88973	3.72932	4.92488	16.6199	12.7962
			376.5	-0.51172	5.81096	20.0591	13.8196	9.41434	-0.90872	11.3425	7.98734	12.9344
			377	-3.20412	11.7294	22.7177	16.39	8.9568	2.81065	-1.12402	14.1067	12.5498
			377.5	2.84384	15.4572	21.6861	15.8165	18.8652	10.2381	3.44749	9.09454	12.2692
			378	3.57	22.6959	28.5651	20.8357	22.4797	10.2982	1.32105	6.4344	12.1605
			378.5	14.0155	22.4724	25.8062	21.4988	10.1769	-1.61744	1.62173	9.77216	12.1659
			379	23.7683	15.5505	21.2046	24.3834	3.44914	7.18487	15.4159	3.27509	12.2844
			379.5	23.1001	14.6329	14.6895	24.4891	7.89592	0.66981	19.381	7.17418	12.7497
			380	29.3096	5.14082	9.50236	18.2714	14.5412	-0.82905	20.1444	6.87797	12.9296
			380.5	14.4001	9.21051	6.24115	21.3081	19.2537	3.84714	17.2821	8.17531	12.6178
			381	12.4992	11.2646	9.73156	17.0449	16.5755	3.61079	8.07645	13.7634	12.9343
			381.5	9.37208	18.8342	19.1113	15.7934	13.1733	11.1452	1.17042	8.67305	12.4996
			382	13.9894	27.1727	24.7739	18.3204	12.364	11.4798	6.80873	7.09385	12.5166
			382.5	22.6154	21.7827	24.1433	8.86761	17.0182	18.6186	3.8153	2.99357	12.6346
			383	21.3209	13.5412	34.3295	3.45903	10.009	14.7625	16.125	7.53477	12.3964
			383.5	12.6487	6.63626	23.5786	7.74502	11.2949	17.4554	14.7444	14.5058	12.3314
			384	10.4253	9.4458	8.20728	2.03404	7.05967	15.822	14.4028	21.717	12.4058
			384.5	8.67456	8.42606	-0.45085	9.70497	-4.42096	17.8277	15.9178	30.2757	12.771
			385	9.68567	19.6268	-11.0775	11.793	9.52576	22.423	1.59807	19.1291	13.0417
			385.5	5.58193	15.9352	-12.8143	4.23696	3.64581	15.5263	-0.72269	16.8588	13.1803
			386	1.0767	15.8392	0.30537	9.89003	-1.12373	13.8068	-6.616	11.2374	12.9114
			386.5	6.90555	16.0016	13.2818	6.85666	10.1562	2.22347	-7.09971	7.0904	12.8183
			387	9.3139	13.4707	16.8656	1.76576	13.2497	-0.65445	4.85908	15.5418	12.8393
			387.5	21.5536	17.381	26.9291	8.59098	17.7525	12.284	12.8404	19.6973	13.1745
			388	20.1425	17.2449	20.6595	11.9212	28.3745	19.7226	14.4001	24.9034	13.5113
			388.5	7.96102	15.0245	19.9169	15.2025	27.1915	30.2168	8.32586	25.9652	13.5627
			389	1.57011	4.82312	24.724	25.0211	24.8533	24.0774	-2.63257	23.9076	13.3063
			389.5	3.61421	-0.52972	17.1576	19.0069	23.2849	20.7142	-5.40059	25.4348	13.1355
			390	11.0075	-4.22167	20.3695	16.5314	20.0806	17.0052	-8.02749	22.832	13.3443
			390.5	13.4664	-8.57356	9.47547	12.6506	23.7396	13.85	3.47139	14.6787	13.3537
			391	7.79406	-0.07308	10.527	4.99429	21.2227	5.36298	14.7031	13.5519	13.5405
			391.5	-3.22401	4.33211	14.5383	12.6476	23.0976	4.97079	18.6532	1.05644	13.4076
			392	-13.9042	-2.15775	21.5474	13.2584	26.7742	10.4624	23.8021	-2.59702	13.1213
			392.5	-9.67772	6.07884	31.2675	4.95076	29.3564	7.01706	22.3634	5.69786	13.1407
			393	-7.25737	-0.24889	22.4963	0.28034	31.9932	20.2542	12.078	4.87421	13.0301
			393.5	-2.9871	5.90872	24.3671	-1.90432	19.289	16.2751	4.70434	8.13761	13.1525
			394	4.55913	8.26755	17.138	-3.34409	17.5607	13.5601	5.28178	2.55084	13.4871
			394.5	2.36121	5.30743	16.0622	12.3877	16.5477	22.5735	7.97907	-3.13177	13.3382
			395	5.51668	14.5416	18.5887	18.0987	16.8804	11.9755	20.6659	-0.94478	13.4793
			395.5	7.62372	8.76063	15.8415	19.4615	26.3201	19.2677	29.6541	-1.96083	13.4714
			396	9.77416	13.0786	18.2681	15.3176	26.4858	27.6386	26.5011	11.3885	13.4096
			396.5	13.885	19.2565	10.8435	18.7762	14.8516	24.7536	29.7648	16.5814	13.3829
			397	9.38731	21.2662	12.9412	26.7914	11.5707	38.2248	27.9484	20.7025	13.1837
			397.5	14.8422	24.8132	7.11552	25.7255	12.9021	33.9418	21.215	21.2722	12.8494
			398	15.8688	27.05	-2.74333	28.528	12.6311	26.0713	16.8898	21.5399	12.4674
			398.5	21.4627	30.2197	3.28029	8.9269	15.8192	24.5188	12.9207	14.753	12.6436
			399	32.8992	24.6503	-5.12765	4.91222	18.7503	23.5521	17.5972	-2.07626	12.9625
			399.5	30.9298	19.8718	4.56192	1.44551	16.8399	20.9017	21.7747	-0.37904	13.1368
			400	26.6171	18.3033	5.94335	0.40123	19.4903	17.4494	19.0441	-1.3773	13.5993
			400.5	16.5571	8.11384	-2.29186	18.8354	25.6487	15.4656	17.4182	3.27954	13.3598
			401	14.4412	11.4439	10.1094	17.1719	15.3025	14.1157	3.5788	15.9479	13.2219
			401.5	19.4465	13.1933	1.96242	6.51879	21.3321	19.6244	6.39613	23.4137	13.3243
			402	25.604	12.7845	12.3914	15.8353	8.62059	18.3617	14.5114	18.297	12.9184
			402.5	30.7195	20.6053	19.1061	13.3682	7.69062	19.0578	18.74	16.1236	13.1294
			403	28.0233	17.6644	16.3989	15.2777	17.4113	23.7172	26.3535	14.6648	13.1155
			403.5	22.868	9.7102	17.1936	27.4733	12.6975	19.7424	22.3836	4.66128	13.0036
			404	18.1129	12.4324	10.2123	13.8857	22.9185	24.1016	14.9473	9.25214	13.2044
			404.5	13.7564	16.9919	1.12968	2.96062	13.2492	18.5301	9.18851	14.7077	13.1899
			405	11.845	21.9933	2.91254	-0.96463	11.433	18.1051	2.97173	14.7427	12.8817
			405.5	16.9348	32.4808	12.0331	-13.0911	7.17795	17.2684	8.21555	15.9218	13.1621
			406	20.9976	33.1633	11.0143	-2.24194	3.58473	20.6869	17.9722	19.2403	13.2375
			406.5	24.0261	28.0805	26.6471	9.31827	13.0549	28.1151	18.273	13.88	13.2771
			407	23.2857	24.3561	12.5762	9.88293	10.303	21.9709	14.3637	13.2037	13.475
			407.5	20.2688	20.9816	2.53559	18.7453	13.6155	21.0827	8.25858	13.1993	13.4329
			408	17.4074	19.8771	6.1723	10.7901	5.62819	18.2795	10.5004	7.76889	13.5016
			408.5	14.4934	16.2333	-6.64543	11.4714	9.95571	14.4561	16.0423	13.0817	13.332
			409	12.3934	19.4066	-4.33878	17.3041	18.9597	25.4267	9.24962	14.7869	13.5564
			409.5	0.36243	21.7341	-0.68593	17.1551	26.447	30.3424	6.73387	22.9221	13.2901
			410	-1.68815	17.6437	1.42864	22.956	37.9976	23.2226	2.43317	12.343	13.1115
			410.5	0.23089	19.0045	-2.6879	21.9692	25.6771	15.9599	-6.65442	13.7639	13.1174
			411	4.25002	14.7861	1.95771	22.0771	26.0691	2.83186	6.19526	14.1006	12.8467
			411.5	13.028	17.1916	3.8813	22.1039	18.876	4.52413	12.7343	14.8198	12.8717
			412	13.2142	23.682	-4.52441	16.9481	0.56595	14.0662	11.6946	25.0938	12.8589
			412.5	15.255	20.094	8.62106	7.54542	4.9869	24.2553	16.5939	29.8027	13.0784
			413	13.0814	25.97	4.45359	0.09723	-13.8166	27.3568	11.7971	29.2799	13.0533
			413.5	10.0509	16.9351	4.3757	7.17791	-8.30607	28.1496	9.37693	19.999	13.1531
			414	3.76057	15.0658	3.45209	9.9892	4.0237	25.9205	11.6866	26.0305	12.9477
			414.5	-1.80355	19.9941	0.88217	18.9732	-5.26981	29.5543	10.4347	15.7233	12.8301
			415	6.13532	10.568	12.0625	23.3726	8.28973	27.5562	17.9069	13.1098	12.7879
			415.5	8.65088	9.9162	10.8316	17.3199	6.46533	21.6102	19.3607	20.4149	12.8062
			416	18.8434	0.96482	23.1979	22.4322	0.35669	22.4324	16.9479	8.30541	12.7809
			416.5	25.2139	-5.48902	26.7589	20.4394	7.43253	19.3952	16.7321	11.1367	12.6346
			417	25.1355	-11.2543	38.2837	27.3648	-16.4005	29.7167	12.7283	-8.1616	12.1555

## Sheet: Fig.4d
				Time (ps)	Dihedral angle 1	Dihedral angle 2	Dihedral angle 3	Dihedral angle 4	Dihedral angle 5	Dihedral angle 6	Dihedral angle 7	Dihedral angle 8	average over all 512 molecules
				0	27.0809	25.3455	27.5911	27.0029	27.0508	24.1956	24.8482	26.881	26.4641
				0.5	23.3572	24.3665	26.848	26.0373	27.2911	26.0873	23.9227	23.793	25.9097
				1	25.089	23.203	25.3631	26.1375	26.4997	25.6607	24.7913	24.8718	26.0145
				1.5	23.8894	21.9634	24.4132	26.0628	26.0891	24.8893	25.0507	24.9189	25.4267
				2	24.2935	22.0615	20.9469	24.7364	24.4304	25.5383	22.9166	21.1191	24.9764
				2.5	28.0514	24.0061	21.4596	26.0499	25.8621	24.1798	23.0998	25.6875	25.2996
				3	27.4905	25.0737	22.7429	22.7645	27.5154	25.1701	22.6549	25.4842	25.5012
				3.5	27.8229	27.0653	24.1655	23.7464	31.131	27.4503	21.7499	26.2703	26.0601
				4	25.2609	27.6082	26.5004	24.5332	28.7105	30.6077	25.52	29.2818	25.6168
				4.5	24.1798	25.402	25.4102	24.9519	27.8509	29.2737	26.22	28.3526	25.6869
				5	22.9335	24.0388	27.5179	25.8984	27.8923	27.3603	28.6224	29.7257	25.5616
				5.5	22.7293	22.6139	25.4787	26.5189	27.0647	25.4856	27.0692	26.4465	25.6008
				6	23.2975	18.714	25.4763	24.6005	30.3888	22.8107	23.6076	27.6557	25.5446
				6.5	23.531	20.4581	28.8756	24.6237	29.4411	24.216	23.4819	28.0243	25.6664
				7	28.0978	20.782	27.7961	27.7689	28.3224	24.9106	22.5351	25.5204	25.9699
				7.5	30.8523	23.771	24.6568	26.0228	25.2416	24.6299	26.8033	26.0572	25.85
				8	30.1446	28.4385	26.5655	27.4584	26.8231	26.914	32.7668	25.2514	25.879
				8.5	29.1062	27.4836	22.5373	23.4095	27.722	27.6769	35.384	23.4853	25.8298
				9	25.6448	28.5409	22.4411	19.9327	28.1243	27.9566	36.1783	27.4856	25.9782
				9.5	26.1107	27.6703	24.5965	17.8358	30.4376	24.6367	36.3319	27.3912	26.2506
				10	27.1815	23.0847	24.8313	10.49	28.4529	17.7763	20.2261	28.396	26.3864
				10.5	27.347	24.3354	25.3667	16.1669	27.2718	19.9314	15.0771	30.6297	26.2562
				11	31.6762	25.2357	26.2526	20.4139	24.3431	25.1336	12.3334	28.6364	25.7674
				11.5	26.7342	17.3552	32.6355	27.7721	22.2922	32.4452	13.1807	27.9526	25.4098
				12	27.5115	18.072	32.0771	33.8143	25.9986	35.6868	27.1741	28.3072	25.4237
				12.5	31.2357	18.9498	37.4111	28.6946	23.1403	33.9304	30.8858	27.4494	25.654
				13	30.2381	20.9959	36.506	30.4007	25.894	28.108	27.984	30.6663	25.7618
				13.5	31.918	25.2104	30.6591	22.352	30.3001	25.7431	26.9166	34.8351	25.857
				14	31.3011	26.99	30.7267	25.3771	28.4066	23.6901	27.281	34.0114	25.7063
				14.5	30.0779	28.566	23.3822	25.2573	30.5985	25.1298	27.3691	30.2256	25.437
				15	24.7338	24.959	18.6908	27.6753	32.2741	22.5905	27.1348	25.3817	25.3271
				15.5	24.7248	17.615	18.7438	30.3709	29.7125	20.2772	17.3413	25.0062	25.34
				16	29.4173	20.0376	18.2845	29.0749	28.2064	24.5365	18.6005	19.6316	25.4015
				16.5	28.8331	18.6631	19.9244	30.5855	28.1534	26.537	18.3956	20.3171	25.4971
				17	34.0342	23.5921	24.5839	25.4255	28.1417	31.0605	20.2968	23.4699	25.3886
				17.5	31.1818	32.7692	27.6861	23.6402	28.3851	30.9915	27.123	16.824	25.124
				18	26.2252	28.6491	27.531	24.0992	22.1508	30.3198	21.2625	22.9035	25.0191
				18.5	27.066	27.9212	28.6695	24.4138	21.7346	23.3421	14.5415	26.9644	25.0155
				19	28.3404	22.5684	29.592	24.1599	20.7337	25.4569	8.55975	28.6091	25.319
				19.5	29.8127	22.2601	28.3019	29.1425	22.0602	21.2567	9.21582	36.9096	25.5012
				20	35.8695	22.8465	23.3724	28.6421	25.0229	24.8938	10.0963	34.0926	25.5029
				20.5	36.0315	21.1221	19.0255	31.6398	22.646	30.2584	20.2024	34.1036	25.5074
				21	25.4392	18.8515	18.2399	26.4403	23.0575	27.4571	25.9421	24.2859	25.265
				21.5	24.6037	18.2754	19.552	23.6185	20.8199	35.4682	24.5262	20.3566	25.2434
				22	17.91	15.3601	26.9943	25.3473	20.4931	32.1676	26.6536	18.1138	25.3216
				22.5	15.8067	16.0988	30.1919	21.5184	19.2961	29.4162	22.1665	17.6573	25.3507
				23	22.0422	17.3503	32.7393	26.6769	17.0507	24.7953	21.6674	22.227	25.415
				23.5	21.7761	19.7598	30.0831	24.0293	14.4415	22.5366	24.2803	20.5184	25.3309
				24	23.3165	18.3269	29.4187	21.1945	19.2275	23.8004	26.2712	24.682	25.3804
				24.5	19.1533	18.4944	29.6946	23.5365	23.2894	24.1491	30.5741	22.3361	25.2804
				25	18.8467	26.3059	30.6228	32.7575	24.8324	27.5025	36.5502	23.4722	25.4885
				25.5	21.0744	28.2741	31.7383	34.6165	25.7996	27.0133	34.2098	27.7744	25.529
				26	19.7337	33.2387	23.0849	38.1133	25.1596	25.2023	34.6274	18.5778	25.3656
				26.5	27.5041	37.4113	26.4129	39.756	23.3744	24.5604	31.0201	20.2607	25.1492
				27	29.163	31.1114	15.7036	31.1343	28.9853	21.6167	28.4709	21.5663	24.9973
				27.5	22.6536	27.0371	17.3368	31.2146	31.8622	27.8489	27.9357	20.7013	25.1513
				28	25.0053	30.5445	14.9118	32.2314	28.7406	24.9369	26.6689	31.6145	25.2426
				28.5	20.5828	26.0732	13.0274	29.4672	26.4672	24.4322	24.1893	29.3286	25.3772
				29	15.8059	30.8427	26.2738	30.4591	21.5117	29.9799	21.9962	30.0453	25.4052
				29.5	22.8808	29.9351	18.8851	31.6034	23.9112	28.105	28.1782	29.6738	25.5112
				30	23.7926	29.4811	25.9732	27.8819	24.6347	35.415	25.9186	31.3754	25.476
				30.5	29.7026	22.6105	25.4483	30.3526	28.8989	36.5265	27.6929	37.8287	25.3503
				31	27.704	17.6727	25.5938	29.1985	27.7616	36.667	30.2751	32.6356	25.2995
				31.5	28.122	17.3031	39.2942	23.2222	24.5466	31.6741	23.1467	34.0866	24.9945
				32	24.7137	18.7371	37.5631	15.121	26.4287	26.7978	31.3341	33.7361	25.0447
				32.5	20.4452	25.8828	40.9871	0.7285	26.7778	26.7877	31.7574	28.6144	25.1442
				33	19.8558	25.3013	34.0604	3.06108	25.7002	29.6841	26.8015	29.0906	25.105
				33.5	4.73825	28.3744	28.4775	8.38065	24.5821	30.0041	31.5083	24.8908	25.0527
				34	-4.68332	23.8373	31.1425	7.17744	22.1251	31.3816	19.606	19.5841	24.9171
				34.5	-6.84515	24.4045	32.8493	19.7788	22.4512	18.7175	16.0736	20.2205	24.7846
				35	-4.28967	20.8463	31.972	21.5568	24.5061	12.5201	22.2147	20.6094	24.9552
				35.5	14.0889	19.8946	18.2451	24.3782	22.6596	15.0994	21.7002	19.5137	25.1198
				36	19.2984	22.2388	14.5785	29.6022	20.222	12.2601	25.7602	22.5224	25.4238
				36.5	17.4263	22.1351	5.96896	28.125	24.1772	23.3624	27.2377	22.114	25.4226
				37	18.3211	28.0285	7.30677	22.514	19.5625	19.7396	22.9809	26.0508	25.3329
				37.5	17.2077	31.2551	16.8141	19.6399	21.5568	17.7568	26.0897	33.1151	25.2918
				38	22.3551	31.0773	20.027	26.1477	19.7774	22.8066	29.8412	28.8902	24.9748
				38.5	27.0601	29.1393	21.2013	25.0884	14.6414	26.9092	27.458	23.3911	25.06
				39	33.5046	29.1057	23.2112	26.363	21.6453	28.7746	25.2005	18.4525	25.1624
				39.5	32.9899	27.0339	23.9696	23.2285	18.4343	27.7488	22.6919	16.3516	25.3357
				40	32.9723	27.9369	23.0368	23.2753	27.1535	22.4243	19.2571	23.6344	25.6884
				40.5	29.6856	27.6376	27.2017	25.4655	27.7888	23.1023	27.7142	22.4809	25.8626
				41	26.3389	28.3081	19.7103	20.8802	25.4787	26.2345	31.8617	25.5727	25.7689
				41.5	19.6706	28.434	17.855	26.1788	29.0888	33.5352	29.8763	26.0707	25.7364
				42	21.4828	27.3367	20.3282	24.0236	31.9236	36.1069	31.8503	22.3363	25.3888
				42.5	25.4842	28.6801	16.7336	24.9141	24.1258	34.7696	29.207	32.8076	25.2152
				43	23.1387	28.8636	24.1304	30.4437	23.6687	36.1612	27.0217	34.2478	25.2902
				43.5	28.7516	28.6879	26.422	26.0141	24.0106	31.2859	25.1618	35.0117	25.0875
				44	28.5265	28.8367	25.2537	24.7709	15.306	27.087	21.188	30.5579	25.1718
				44.5	28.0082	30.3895	29.0351	20.7514	25.4096	28.0965	23.2404	25.5074	25.2063
				45	27.4202	25.3623	32.6227	19.9448	26.8705	27.4295	24.4244	25.4972	25.243
				45.5	20.431	12.7433	37.2816	22.5241	25.4942	29.7032	28.2364	19.4444	25.0715
				46	12.0822	14.2403	35.4324	21.5942	26.33	33.2678	33.245	23.5988	24.8963
				46.5	12.4054	14.8151	36.123	24.8968	23.2276	28.9689	30.4231	23.9403	25.0416
				47	15.5013	19.2384	30.7508	24.5224	19.6564	26.5372	35.3391	16.7118	24.8511
				47.5	20.8489	28.4538	21.1553	23.7591	20.1711	23.5177	35.312	16.9311	24.9496
				48	25.0325	23.9147	22.8403	24.5119	19.8395	22.7265	32.8468	15.9933	25.0921
				48.5	22.207	22.4082	22.6828	25.573	20.1326	22.4273	33.8669	23.2473	25.0123
				49	22.1112	19.8658	24.7752	29.8323	23.5494	16.4851	30.8199	32.7951	25.0396
				49.5	16.5773	21.211	30.8878	30.5135	22.9179	9.91217	24.2105	27.0448	25.2453
				50	15.402	21.799	32.3062	22.9787	25.0251	7.19522	26.2788	24.2272	25.3066
				50.5	18.772	21.1516	26.0065	19.9228	27.3759	12.2924	19.6101	21.1263	25.2548
				51	12.438	26.1268	25.5245	15.0398	29.1808	20.4817	21.3476	17.6761	25.1232
				51.5	13.9146	31.3914	23.3942	15.7885	29.289	32.2254	27.698	28.7244	25.2068
				52	16.0801	33.9094	21.5392	22.0649	27.1532	37.1187	23.2013	30.2222	25.0897
				52.5	10.2455	35.6395	24.0373	22.1503	20.6252	35.3986	31.0355	28.9307	25.1291
				53	13.748	32.2245	26.0472	25.6916	17.7522	38.0714	31.0588	27.8961	25.1772
				53.5	20.6941	32.7955	30.1653	27.985	16.707	33.2214	28.0224	27.5676	25.013
				54	15.6934	33.3296	30.7941	27.8633	17.9482	31.0624	29.9327	24.7736	25.3316
				54.5	19.6024	25.3292	29.772	30.9562	25.8741	30.9134	28.6526	22.3841	25.0619
				55	20.9836	24.3844	28.3404	28.7819	23.9101	29.3151	29.6542	23.3775	25.3302
				55.5	22.0283	27.3939	27.948	23.5852	24.1903	31.3921	25.8104	21.8826	25.2659
				56	28.0051	28.0729	21.8045	22.5845	25.2004	35.5473	17.7032	24.8143	25.0175
				56.5	28.1797	34.0959	20.807	20.6753	21.1274	35.9825	15.0946	23.1122	25.2806
				57	23.9236	32.5424	21.7075	17.7177	26.3127	28.9222	8.80225	22.2767	24.874
				57.5	24.014	25.6816	15.7044	15.6529	26.6482	24.6156	8.68438	17.299	24.8973
				58	24.0924	25.5685	24.2882	21.1019	28.2426	17.9006	21.6337	18.7456	24.8343
				58.5	23.6721	23.594	26.8801	23.8498	35.6982	22.4844	24.9026	24.2474	24.9186
				59	20.3477	25.3839	22.8217	23.9765	28.534	27.8714	27.5566	28.7752	25.0657
				59.5	20.8185	25.085	23.3862	30.9951	26.1485	31.4689	23.0961	39.3097	25.1376
				60	17.8714	21.8062	18.9304	26.1041	24.7578	35.1046	20.2673	39.2422	24.9286
				60.5	20.4363	28.7377	20.3034	11.6448	19.1023	27.4937	17.3022	37.8276	24.4955
				61	25.9469	27.5141	17.3149	6.91404	20.7804	27.4324	17.2958	35.5662	24.6533
				61.5	20.5592	24.2703	8.95454	4.8686	23.4535	27.2875	18.1459	33.6568	24.8012
				62	21.7777	23.6862	10.4825	12.0727	26.2917	25.3708	14.5984	32.3224	25.0093
				62.5	18.2256	16.7769	8.21228	24.9581	26.1452	25.6499	16.9323	31.6496	25.2699
				63	22.2927	19.527	13.4385	29.1434	30.2092	22.59	17.8133	31.4625	25.2556
				63.5	24.2537	20.3082	23.3871	31.642	32.5519	22.1722	29.4845	25.1648	24.9176
				64	26.327	19.5364	26.5249	24.6765	26.2052	22.5828	28.8408	29.1501	24.9246
				64.5	32.1097	18.4634	22.7298	23.7125	30.5646	20.5911	29.9564	29.8115	25.099
				65	29.1766	14.2123	23.0647	27.7559	28.9328	23.3084	25.4197	22.3134	25.0057
				65.5	31.532	16.1018	27.4568	23.9701	26.9963	18.8702	23.3007	26.8613	24.9991
				66	30.4705	19.1433	20.466	26.9144	31.8094	22.1287	28.2609	26.6572	25.0714
				66.5	25.764	25.1403	27.7412	30.543	27.619	23.5644	25.9839	25.8181	24.9922
				67	25.5993	33.5854	29.6393	24.5276	30.3721	25.5408	23.2367	33.82	25.0184
				67.5	25.1996	34.249	25.2929	28.5321	33.6425	28.3386	21.7831	33.6077	25.1671
				68	26.0629	31.9269	34.94	32.0312	34.9619	28.3918	20.9214	31.4547	24.9587
				68.5	26.685	24.3945	29.3329	25.4597	34.896	26.133	18.1461	28.5555	25.0527
				69	27.7406	17.3554	24.827	22.7736	33.1675	27.5079	24.9536	27.9951	24.8881
				69.5	26.5864	15.6629	26.2882	19.3552	25.2182	27.582	24.3929	23.9093	24.6482
				70	26.4104	18.0105	15.7311	18.4869	24.208	23.4749	19.4861	17.8937	24.6497
				70.5	28.7652	12.9797	19.3621	19.2954	23.5339	26.7702	16.8401	23.878	24.1577
				71	31.4345	14.3888	22.5905	26.9458	23.0867	26.8404	19.6809	21.0616	24.2665
				71.5	35.2351	13.0278	19.3578	28.761	26.6876	25.5454	20.6424	22.6415	24.6534
				72	37.9853	14.5842	21.3319	28.1197	23.4486	19.4092	18.3368	26.4966	24.7485
				72.5	36.2611	27.4879	20.8382	32.2832	24.1687	19.8109	19.2082	18.2707	25.186
				73	30.8324	27.0468	19.7908	31.9877	20.1763	5.7	15.6477	17.5451	25.1185
				73.5	29.2319	30.2397	24.1571	30.064	17.5677	1.97145	17.6014	13.3303	25.0175
				74	29.3995	29.5918	27.5151	26.4484	21.043	12.6867	23.8708	16.9262	25.1413
				74.5	30.5522	26.3625	25.8567	24.3427	22.9841	12.6297	29.424	17.9793	25.0908
				75	35.6114	23.2812	24.3574	17.9542	23.3492	24.7551	26.6603	18.9422	25.4918
				75.5	33.9689	19.5439	22.0306	11.9629	25.9379	28.2189	25.2369	24.5166	25.6348
				76	29.1238	20.1262	19.0787	14.072	22.2752	24.0581	25.2267	24.7858	25.4724
				76.5	27.6018	22.7077	20.9235	12.8825	23.5461	22.5478	23.3313	23.9144	25.5909
				77	27.318	26.6775	23.159	21.3285	20.1074	17.1437	25.6456	21.6975	25.2867
				77.5	25.2986	31.5683	17.3593	23.718	21.6928	16.1568	18.6854	25.2497	25.1806
				78	32.3179	31.6446	21.8189	24.8298	23.3368	18.6898	15.6114	24.3026	25.4689
				78.5	30.6817	30.5542	26.0985	24.1058	22.7899	24.8437	19.9843	28.9217	25.4715
				79	33.394	33.3017	21.4665	23.6073	29.1992	28.4117	24.8283	33.4757	25.3987
				79.5	32.8067	31.8445	26.2293	26.0313	27.5437	32.5813	34.9932	28.4247	25.3402
				80	27.0669	27.4528	26.9605	23.756	26.3484	30.0607	38.9057	32.4036	25.2491
				80.5	23.6359	31.8128	23.521	24.2899	22.4816	25.4819	31.1063	32.0637	25.1392
				81	10.6113	30.6268	30.4461	22.6577	23.8485	24.2324	27.8979	32.3127	25.1498
				81.5	9.17011	23.3766	33.748	21.5198	28.2754	23.4526	26.1012	30.4693	25.1503
				82	7.98949	24.757	33.8191	17.0816	27.776	30.2698	23.0366	23.6698	24.949
				82.5	8.34076	21.0822	35.2124	15.5498	24.5271	36.8351	30.4987	26.8684	24.7526
				83	11.8229	21.4466	31.3846	19.7949	23.377	36.5443	27.4956	23.176	24.9297
				83.5	12.3359	26.2003	30.2581	25.0874	19.7406	36.4533	29.1141	24.3778	24.7028
				84	12.8998	22.2437	30.3987	27.388	19.5697	30.3065	31.7238	23.3493	24.5413
				84.5	16.0583	24.1391	14.1655	24.1006	24.8337	19.3318	32.809	22.7199	24.769
				85	24.2369	27.8675	11.5978	17.4006	25.3181	20.9342	36.9088	21.2365	24.6507
				85.5	33.0147	34.6374	7.09662	17.7023	24.8966	17.134	32.7567	22.7989	25.0544
				86	35.0277	36.1048	5.0062	21.2052	25.9614	14.6141	30.5556	24.041	25.1603
				86.5	38.3939	34.3723	16.8027	30.0612	28.7296	19.3769	21.1861	24.0004	24.9141
				87	34.6302	30.6964	21.8003	32.2948	22.5703	19.5122	16.4903	26.6546	25.0407
				87.5	28.5771	28.9657	25.1907	29.4187	21.0269	25.1252	16.5524	28.0665	24.9976
				88	25.6122	28.7829	26.9787	27.4867	19.5408	23.0759	14.4571	22.4083	25.0786
				88.5	20.4135	29.9423	31.3712	28.3913	14.0153	23.3564	19.0324	22.1282	25.3098
				89	21.7977	33.6969	28.1359	33.128	20.8282	27.8687	17.9038	17.7167	25.3031
				89.5	19.0312	30.7691	32.2356	33.4226	28.0253	29.4903	22.0942	18.0393	25.2516
				90	18.5935	33.0667	29.0764	33.2605	27.9221	30.6548	26.4838	27.4935	25.2023
				90.5	26.7162	28.7682	29.6853	28.4912	32.8388	35.2448	25.9264	25.216	25.1469
				91	28.3675	22.0928	32.3476	30.841	30.9342	31.1616	24.3978	30.9664	25.1676
				91.5	26.6415	23.9606	29.2558	31.0896	26.5619	26.7866	17.7658	27.7007	24.7881
				92	34.8982	21.5432	29.7995	33.5536	35.1971	29.8935	14.1256	25.8217	24.9594
				92.5	30.2363	20.4211	30.5612	30.0606	34.9098	24.724	13.6682	25.6638	24.8756
				93	30.6469	18.4494	29.0312	28.7679	35.279	23.7	21.3816	28.7993	24.7092
				93.5	36.5408	16.033	30.4725	27.3249	29.8191	22.0101	23.8905	30.82	25.0528
				94	35.6792	17.1871	29.4093	28.5486	20.2061	20.6651	23.197	28.6429	25.1422
				94.5	30.8674	15.162	26.2066	33.3126	21.8468	18.3275	24.1079	30.3061	25.2599
				95	19.1811	19.1754	28.2213	30.1039	19.88	14.5458	22.5781	27.9746	25.2934
				95.5	12.9865	21.1662	27.5923	27.5167	24.9664	15.9522	20.7491	26.9298	25.1503
				96	8.95466	22.1066	20.5109	27.4978	30.5331	25.6266	22.1542	25.5013	25.132
				96.5	9.81567	21.5211	17.7922	26.9054	22.8145	30.1824	25.5079	21.4076	25.0296
				97	21.3117	23.8051	13.1622	22.3167	26.4272	33.8762	24.6568	21.3978	25.0665
				97.5	26.934	23.6151	16.159	27.053	28.0659	36.953	27.1682	20.5779	25.0492
				98	27.8334	20.729	23.0468	27.5651	25.3888	31.358	26.6005	26.3487	24.696
				98.5	32.1208	23.2927	27.6428	27.6466	27.3394	29.7498	25.4803	30.3186	24.9301
				99	31.0177	19.3427	30.36	33.3118	33.4496	31.1879	23.8378	27.9626	24.9518
				99.5	30.9913	17.3343	28.8113	31.7428	30.3262	36.6956	20.5359	23.2339	24.9255
				100	24.4032	20.9907	27.6987	26.8007	29.1101	30.9297	22.5126	20.9188	25.0837
				100.5	25.599	24.756	26.7644	29.7562	26.5738	27.5327	17.7143	21.9528	24.6808
				101	23.699	26.3364	22.517	25.4609	18.0493	23.1497	15.5708	23.3712	24.5347
				101.5	27.4819	29.742	24.5357	25.0021	21.5935	14.576	23.488	30.1176	24.5251
				102	33.6409	30.0126	29.0863	26.3851	25.4093	17.0223	27.1702	34.9943	24.4955
				102.5	32.4622	30.7355	27.0179	28.6928	25.4466	16.2483	30.0366	34.7306	24.8127
				103	33.54	29.9871	31.3061	34.191	29.3276	19.8299	35.3786	36.2248	25.0364
				103.5	25.3327	29.4279	28.5765	34.7978	29.2214	22.0707	32.9194	39.325	25.3927
				104	24.915	29.7484	27.2687	33.0124	27.9154	27.1042	29.3019	36.5033	25.4563
				104.5	23.8629	25.9749	32.0951	29.2069	35.8685	21.1178	27.5968	31.7863	25.2014
				105	27.1375	23.8746	30.324	26.4799	31.7415	28.9997	29.4784	24.7224	25.1497
				105.5	30.0356	27.3411	29.2435	23.3464	31.6032	21.7892	29.3066	23.8444	24.6783
				106	29.6881	24.1572	28.1361	29.7806	29.8682	17.9944	26.4284	19.4492	24.5619
				106.5	27.149	30.818	23.0636	24.0402	25.9774	28.366	24.4102	19.8387	24.7481
				107	24.1502	35.6149	24.0173	24.3445	28.2498	19.0981	16.5865	21.4677	24.4458
				107.5	23.7339	28.2763	26.5251	31.764	26.4316	28.4753	16.6824	19.6963	24.6774
				108	16.6536	27.1442	22.021	28.7127	24.1227	27.2117	17.3517	20.0913	24.7919
				108.5	21.6683	21.5193	26.0587	33.3385	20.362	22.0569	21.3056	22.394	24.7315
				109	25.6135	21.7838	10.2591	30.1739	18.3464	26.7733	17.2382	29.101	24.5858
				109.5	25.4945	20.1957	4.81935	29.707	18.1658	28.4759	12.9003	27.7841	24.6702
				110	30.6349	27.1942	7.96593	25.6234	15.4468	35.1821	11.486	28.9222	24.5665
				110.5	26.1873	30.0423	5.68095	27.0005	21.91	39.1711	9.06749	30.0492	24.659
				111	21.7575	26.5457	25.341	29.3586	18.8229	36.2846	16.4709	29.3305	24.9402
				111.5	27.0524	30.1733	29.3474	24.6433	22.7989	33.7884	22.1059	33.0378	24.6994
				112	27.3553	25.8785	28.2392	30.9404	26.896	26.8039	19.986	32.8816	24.6792
				112.5	28.4222	22.6538	27.513	30.134	24.1002	29.3804	21.2466	31.4924	24.5639
				113	29.6663	26.7127	23.9349	27.2224	28.1747	28.9637	20.8065	27.7717	24.6094
				113.5	30.0244	24.5683	22.9708	26.8911	23.4637	24.974	18.3315	25.3575	24.7247
				114	30.0173	28.3218	21.6654	29.6916	26.2758	30.0049	19.3352	23.9574	24.9516
				114.5	30.2724	32.5048	18.7723	26.0087	22.2726	28.908	16.185	23.8356	25.2109
				115	27.7782	32.006	13.633	27.7756	22.0619	32.6861	17.1499	24.9251	25.18
				115.5	24.2703	37.0155	4.30184	30.1338	24.7571	38.133	17.4982	21.9023	25.2897
				116	23.4071	29.7084	7.15116	28.4769	22.7818	31.9587	22.696	21.7316	25.1807
				116.5	26.6339	25.6807	16.8197	31.4748	21.4234	26.8997	23.2849	23.275	25
				117	27.3348	17.7425	24.1806	32.6395	19.7117	22.9513	22.0076	24.2066	24.9387
				117.5	28.8096	10.6267	30.6888	29.3402	15.5287	17.9716	18.2937	25.0348	24.8682
				118	32.4471	10.933	32.2559	22.4497	14.1546	20.3703	17.0881	19.2733	24.9256
				118.5	30.546	10.2659	24.2343	16.9016	23.2039	24.5318	17.4798	19.5629	24.9577
				119	31.3229	16.5291	25.9666	14.1065	24.651	23.7083	19.5204	20.6885	24.9517
				119.5	31.5918	22.961	22.9786	19.2054	27.9451	23.2952	19.5383	24.518	25.0847
				120	30.7979	30.9369	12.0151	17.6903	26.2989	26.8397	22.1048	34.6254	24.8475
				120.5	22.1185	32.6401	15.0541	23.2585	19.5845	25.2431	25.0595	33.1314	24.8678
				121	17.4062	32.4166	13.1852	29.5614	20.8393	27.7944	19.8084	34.6225	25.0613
				121.5	14.7529	25.5529	22.2549	24.6847	19.5887	27.3206	12.8492	31.2886	24.5904
				122	14.1227	22.87	33.019	24.3008	20.7645	23.9383	10.643	26.3989	24.8265
				122.5	25.6336	26.9675	32.2385	22.8516	19.3146	26.2186	13.5263	29.0901	24.8336
				123	27.8501	27.1466	34.379	15.2716	16.8112	26.434	10.7683	26.3996	24.4191
				123.5	29.7799	30.8135	33.0671	11.7514	22.2976	31.0569	20.1837	23.1712	24.8231
				124	32.2619	30.5489	35.9983	18.9983	27.3372	31.3636	18.3507	24.3102	24.8897
				124.5	29.8677	26.2056	32.0117	13.451	29.7229	26.9631	16.4777	17.5431	24.6253
				125	31.5889	24.1632	28.6732	15.1609	33.1152	27.7	21.2938	18.742	24.9871
				125.5	33.5183	25.3921	24.6767	18.3183	28.8982	24.5532	20.5832	19.06	25.0656
				126	36.0207	19.0851	18.5659	12.2245	15.8334	25.5386	23.2855	16.7168	24.666
				126.5	32.1191	15.7109	21.3678	22.6454	12.9521	26.8675	21.4754	18.9082	24.5931
				127	35.5176	15.7294	16.4812	23.8855	13.0445	25.7356	22.6827	18.7483	24.4936
				127.5	30.0955	11.8795	19.9099	25.523	14.6394	24.6911	19.0256	20.0837	24.3572
				128	28.1416	16.5741	23.0364	30.5283	26.3581	25.525	16.4562	26.9441	24.5576
				128.5	31.9692	23.0174	23.2711	30.8303	34.9205	29.4994	17.114	25.6981	24.9175
				129	24.4273	24.0602	29.2062	26.6836	33.0064	28.8413	14.9551	23.809	24.8767
				129.5	25.8574	28.0251	24.3465	26.7295	32.1539	32.7387	20.4499	27.698	24.8037
				130	22.7604	26.9165	20.1542	24.3049	29.238	29.8321	24.2493	21.9219	24.8191
				130.5	21.2827	24.2141	22.1969	25.8502	26.2556	29.153	19.0236	23.902	24.5183
				131	21.9602	24.5623	21.7897	35.5278	27.2774	32.7753	22.8499	22.7637	24.6165
				131.5	27.8616	28.1153	25.6188	36.3896	23.6789	31.8598	25.2772	26.4779	24.6134
				132	25.0809	30.7199	35.0779	35.5865	24.7246	32.0474	27.755	27.8163	24.642
				132.5	25.3403	25.4095	34.5442	28.9096	19.9373	27.3962	28.1245	29.9537	24.8258
				133	30.1755	25.268	32.5595	28.4793	22.0824	25.4182	30.5153	28.4482	24.8604
				133.5	22.3176	20.8102	33.12	25.486	20.2143	23.5402	30.0603	22.3877	24.6622
				134	26.3176	22.3473	25.6341	26.5363	20.5309	23.1991	20.0405	26.3465	24.3035
				134.5	25.0456	27.7536	24.1596	24.5417	24.9553	30.0585	18.9789	30.1484	24.2921
				135	21.7823	32.696	25.1112	23.1196	20.1719	28.0386	13.0055	35.5361	24.1307
				135.5	21.3331	36.3109	21.239	27.2981	25.8568	23.6709	11.9031	37.3576	24.3333
				136	24.1035	35.9806	23.8569	27.5395	22.5671	25.6965	24.7775	40.5978	24.6842
				136.5	21.044	35.6064	24.6391	36.1677	17.4363	22.2868	23.9054	32.5483	24.6025
				137	24.9655	30.5335	20.0344	34.9203	18.1988	21.9763	23.9086	29.0974	24.8976
				137.5	31.5305	29.8465	27.2396	31.403	12.7733	26.7119	21.4866	24.7434	24.8992
				138	30.1879	29.8607	26.3906	34.4975	16.5955	16.1825	6.68205	13.0448	25.0611
				138.5	30.1356	37.0753	26.3996	27.9374	22.4588	17.9146	11.3785	15.0988	24.8907
				139	27.4985	37.9073	33.5856	25.4802	26.0254	19.7612	10.8147	19.8122	24.3887
				139.5	21.9321	36.0442	30.0212	27.7044	30.3836	20.9749	8.61075	21.7592	24.6287
				140	17.4173	32.2861	28.3942	25.0311	29.4699	33.9702	12.833	27.9932	24.2664
				140.5	12.9776	24.666	21.0803	26.1694	30.4746	29.8147	13.9589	29.3912	24.4381
				141	12.695	21.2075	20.8035	25.4359	25.9705	36.9349	17.112	30.7944	24.9914
				141.5	14.6276	24.8798	21.1499	25.3612	19.5032	28.2756	12.1836	29.7733	24.4651
				142	8.19133	28.1632	18.5734	28.2747	18.2199	20.1183	16.8247	29.7999	24.5758
				142.5	9.40941	28.4785	19.7732	27.5324	18.9971	6.84829	14.4841	24.5973	24.4577
				143	10.8007	28.5867	16.6521	24.3546	17.3757	-5.46095	15.6314	18.2397	24.4303
				143.5	8.57088	26.2698	16.0718	21.4441	24.2982	1.28808	27.6947	20.38	24.4471
				144	12.4861	24.9847	19.6908	18.9665	22.117	7.20306	29.3656	20.3939	24.5467
				144.5	14.9198	21.2525	23.4886	18.6295	17.7826	26.095	32.7354	29.0727	24.6277
				145	14.5657	27.7307	22.5942	23.4277	19.66	28.7656	32.588	28.2488	24.3885
				145.5	17.981	24.9908	22.442	22.1061	16.3306	22.2167	31.0069	26.8765	24.9035
				146	22.3421	17.574	20.1256	25.5426	25.6765	19.1324	29.2877	27.1594	24.7749
				146.5	30.3568	25.3908	20.8413	27.6694	29.1196	17.2878	29.6649	23.8896	24.8694
				147	29.1218	21.3209	21.8175	24.9592	29.3889	18.9076	31.1906	26.4258	25.0006
				147.5	26.784	20.653	17.48	29.4161	34.4535	22.2823	23.9279	26.9401	24.4195
				148	26.4066	29.0133	20.0834	28.9069	30.8564	13.5617	6.19092	15.2764	24.6647
				148.5	22.9805	21.5836	11.1272	22.0438	27.5238	15.0455	5.40564	17.055	24.5303
				149	21.8972	28.1231	13.5709	24.2283	27.8898	17.1701	3.70047	22.8131	24.0838
				149.5	15.3732	20.8469	18.9872	24.9464	21.3146	14.7995	9.58831	18.5178	24.2118
				150	16.6878	21.2523	18.3732	28.2542	15.2517	16.2277	26.7379	25.9367	23.9141
				150.5	13.8191	25.9307	25.4048	32.8828	19.3181	0.08977	22.04	21.1934	23.641
				151	17.9697	16.648	22.9257	35.1764	18.7679	-14.4149	22.2469	17.5274	23.6774
				151.5	19.2438	23.4426	14.5991	32.7882	22.0951	-21.7192	18.1333	23.5739	23.35
				152	18.9799	20.5998	17.8786	27.9287	30.0854	-21.4957	19.5527	29.8358	22.9445
				152.5	25.5726	18.0498	23.2372	27.9007	32.7114	-21.7828	27.1895	28.2214	22.9906
				153	21.9406	23.273	28.354	26.4429	33.0618	-19.8646	25.2439	26.577	22.8264
				153.5	29.9723	26.7674	34.6972	28.5694	36.6185	-9.9111	21.1366	17.065	23.1092
				154	32.5977	22.4026	32.8471	27.9967	30.4443	-1.82694	17.4803	13.9879	23.5342
				154.5	33.9036	27.3634	28.5804	34.604	30.8715	15.8229	13.5763	16.134	23.8142
				155	36.8847	25.3495	24.5049	34.5485	24.6879	27.0886	12.4493	15.4682	23.9867
				155.5	36.3985	24.8604	20.2442	34.7115	22.1004	27.5257	24.6	25.2307	24.226
				156	23.4278	21.3729	19.3631	31.3832	32.4265	30.1238	34.4442	28.2941	23.8364
				156.5	18.6806	17.743	19.4018	25.2576	17.7219	29.551	35.107	29.4825	23.5864
				157	15.3449	18.5529	20.5331	26.9036	12.4045	29.3729	38.4113	29.6627	23.76
				157.5	14.6265	6.57153	23.7528	26.5031	13.0235	33.4139	30.9545	28.3453	23.6695
				158	26.246	19.1574	21.6274	30.7978	5.95395	34.3518	20.3259	27.9937	24.0392
				158.5	31.8442	18.7486	17.8097	33.3685	16.8261	28.4247	19.7902	26.3169	24.0095
				159	34.4447	10.8924	19.9416	26.2353	30.1801	31.3687	18.284	29.7399	23.7239
				159.5	33.7828	21.8331	19.2874	18.2699	22.0425	31.297	17.2413	34.3317	23.3519
				160	30.1545	12.4413	21.5678	10.5209	20.6593	28.8571	11.8206	30.0113	23.1873
				160.5	25.4386	17.2154	28.4766	9.60217	20.9006	34.3529	7.00953	27.8091	23.0467
				161	19.8953	23.7169	27.087	15.9609	15.8795	32.998	7.58118	17.0521	23.1782
				161.5	21.55	25.3403	27.822	21.7863	24.7476	32.9309	10.6479	1.45542	23.144
				162	21.4026	30.5798	32.5416	23.964	24.7295	34.1249	15.004	-6.34061	23.0615
				162.5	22.5079	27.55	27.8454	28.3368	25.8592	30.1643	22.6805	-11.2511	23.3509
				163	29.206	20.3822	25.1957	26.6162	29.9235	26.1921	21.718	-3.49177	23.7135
				163.5	31.1263	17.4772	29.1681	29.2496	29.6073	28.8472	18.9769	4.40936	23.9157
				164	30.5352	16.4871	29.3139	34.0279	32.3478	25.0286	19.7924	12.8559	23.8025
				164.5	13.8976	17.089	30.0865	23.9594	29.1683	21.851	17.3939	8.43798	23.906
				165	5.06364	29.8486	31.3194	15.6882	36.941	22.6094	20.5436	7.72797	23.2543
				165.5	3.54371	38.2818	30.5094	13.0567	25.2874	21.4022	24.3408	15.3851	22.9792
				166	5.26673	35.495	23.2467	13.006	24.9617	28.0622	32.4536	17.3837	23.2479
				166.5	17.6003	26.8874	26.1098	12.787	18.2543	32.4127	32.9553	25.6589	23.1819
				167	25.6736	13.6563	26.3713	16.5365	14.0587	35.2041	34.8286	22.8653	23.3089
				167.5	25.0237	4.98298	17.359	12.5556	22.4282	28.8659	27.83	14.3436	23.4004
				168	28.1253	6.06179	24.5109	12.194	25.721	12.5336	18.9574	12.9852	23.324
				168.5	32.3908	20.4163	21.9087	19.2459	35.954	9.98371	20.2126	16.8491	22.9069
				169	33.2422	26.4333	24.0674	26.4816	26.5972	-6.64279	20.0739	23.2706	22.987
				169.5	27.6393	25.5355	33.2447	33.267	27.2244	-3.66112	24.4254	27.4648	23.1244
				170	23.9344	28.8737	28.4891	31.5094	23.0727	-0.78823	24.4927	24.9246	23.0968
				170.5	25.0474	24.0907	35.4291	22.1541	19.0022	5.06952	23.6474	25.882	23.1622
				171	19.4397	22.1362	34.6138	3.41837	24.3192	15.2413	18.7915	18.0618	22.8702
				171.5	22.6962	17.9698	30.5781	-6.46495	21.1704	21.617	22.025	14.0369	22.3809
				172	27.9337	16.0605	29.2065	-5.74959	21.3408	31.8994	24.4711	19.9804	22.1899
				172.5	27.644	14.4911	23.4359	4.72188	20.3347	21.8143	29.4553	17.5508	21.9071
				173	32.4444	15.3206	26.0355	17.8694	18.3543	33.279	27.838	18.2246	22.0862
				173.5	29.8564	24.0558	31.8326	20.0921	24.8352	27.7138	15.5055	23.0781	22.2243
				174	25.8057	21.4804	30.4552	19.6056	22.505	27.5964	3.74007	12.8775	22.2266
				174.5	22.1101	21.7029	30.8175	16.1722	26.8779	38.2859	5.01933	2.34642	22.4843
				175	27.5802	25.2905	23.6197	15.9101	31.4092	32.2491	6.4857	3.51174	22.6157
				175.5	29.4475	22.6043	15.9154	24.9199	24.3314	31.4999	15.9371	4.20927	22.5619
				176	31.6157	23.2706	23.7351	15.6198	25.1433	31.0464	27.1911	7.61045	22.3689
				176.5	31.0273	24.7091	26.0801	14.3843	25.2066	29.0603	6.64958	22.6027	22.0093
				177	21.8897	25.345	33.3287	19.2995	23.1922	28.6867	-3.20443	24.0088	21.4791
				177.5	22.2723	21.8453	24.1335	8.58557	18.4232	26.794	-2.0285	26.4565	21.204
				178	19.8515	24.4529	18.7379	18.5984	20.2747	31.316	-2.06762	32.2019	20.8938
				178.5	28.0659	23.9136	16.447	20.0481	17.5543	33.7801	10.3742	29.4399	20.3633
				179	33.4037	22.8355	17.4139	7.70822	24.7222	42.5611	24.4178	28.9635	20.2814
				179.5	38.1055	29.6527	29.1298	1.83891	32.1255	45.7436	23.7542	30.3734	20.1824
				180	41.2615	35.6517	24.359	-16.563	31.9702	45.3356	21.2241	34.4237	20.6165
				180.5	35.9627	35.291	20.7875	-18.8131	35.2059	34.3817	26.8939	34.7577	21.3125
				181	32.7336	33.2525	14.5166	-10.9028	23.5653	21.0722	20.7184	34.7405	21.3356
				181.5	32.9299	28.9598	15.9459	-4.0848	25.2372	23.8705	20.6328	25.2803	21.3304
				182	27.4595	19.9527	21.2288	1.33064	28.0232	20.1829	23.3381	23.2696	20.8588
				182.5	26.8865	17.3441	21.3672	0.01936	31.2629	27.9398	10.1251	24.5184	20.2763
				183	29.1936	6.05704	18.0386	2.93747	32.3344	31.2578	16.1236	23.5233	20.3512
				183.5	22.8954	-5.45184	17.1504	3.11286	27.1655	29.6405	12.5433	29.5911	20.7571
				184	20.7391	-7.65379	20.3406	17.3263	20.9888	30.8146	16.0873	23.8268	21.0458
				184.5	15.9088	-5.20941	24.0567	27.5434	16.3874	28.5459	24.2156	22.819	21.0158
				185	14.876	6.28651	26.0865	27.3451	11.2013	22.6178	26.1664	21.2288	20.8891
				185.5	21.8905	20.9922	25.2838	31.6222	20.4624	22.4342	33.7967	20.1626	20.6525
				186	30.9611	25.6624	24.3965	30.7928	21.1324	21.3954	31.1034	13.5893	20.5567
				186.5	32.5504	20.83	26.0114	27.6742	20.5221	19.5467	35.5071	14.364	20.8811
				187	25.4474	22.3075	29.9196	17.783	23.3217	27.6376	30.3111	21.7761	21.0222
				187.5	24.2806	15.0559	31.625	10.9195	19.3716	31.3965	34.7711	18.0168	20.9964
				188	21.7032	7.58635	26.2533	10.0899	25.2665	35.2797	34.6925	26.5948	21.017
				188.5	22.3081	-2.74772	23.613	-3.41293	22.4449	36.4747	34.8329	13.4702	21.3568
				189	27.4599	4.83343	19.5061	11.2089	30.2909	21.3885	40.2445	14.201	21.6236
				189.5	19.7737	15.1375	22.6014	20.1863	33.1038	10.0258	30.654	20.363	21.7236
				190	17.6381	21.3078	27.5542	19.2433	24.2847	7.20601	33.3889	17.6711	21.9676
				190.5	7.05497	26.4624	23.7653	29.197	29.0284	7.92006	33.6301	29.6248	21.9325
				191	14.8924	15.636	21.9919	28.4518	26.1247	23.206	36.8921	18.4275	21.5428
				191.5	19.5872	-5.81995	21.3409	31.4611	22.4527	30.6504	42.5548	7.35884	21.6893
				192	11.3904	-19.3011	21.9118	29.3817	26.4481	25.3933	44.0284	6.79249	21.4457
				192.5	27.2531	-11.7453	20.0175	26.1999	21.7502	23.4139	43.1636	5.70015	21.1753
				193	27.319	-10.7287	23.5213	29.5848	24.4315	21.8919	31.343	19.0967	21.4777
				193.5	12.9518	-5.21642	23.7128	27.249	19.1786	23.3189	22.3663	32.731	21.2771
				194	23.2726	-3.3325	18.0616	30.4951	13.6429	27.1168	19.9849	24.4785	21.6665
				194.5	9.70354	-2.95821	22.0215	34.7571	19.8893	33.4852	16.5267	13.3886	22.1244
				195	2.48051	-5.49693	13.3734	27.9584	9.98032	35.947	6.45143	0.82378	22.0629
				195.5	17.5122	7.89537	15.0677	28.7828	17.1005	29.7638	5.21043	-4.99128	22.2523
				196	21.3433	20.0493	16.2176	31.8064	22.568	34.2342	1.27816	11.0942	21.7835
				196.5	30.3668	23.165	13.6441	23.2449	6.7002	31.7712	-9.00396	25.912	21.04
				197	29.8526	29.4898	24.4287	8.94516	15.5242	21.3953	10.3822	29.6182	20.6007
				197.5	23.7731	32.2272	15.3552	10.5468	13.8571	13.2957	18.0472	32.1958	20.1389
				198	18.7727	30.4596	18.5595	12.0906	16.8887	-1.32032	13.7513	29.248	20.0281
				198.5	24.6922	34.9566	26.8602	20.6304	24.9602	-0.59037	27.1229	30.0744	19.8977
				199	25.9229	40.8197	23.5995	31.1443	15.9518	12.5464	22.6002	23.9713	20.019
				199.5	27.7198	31.9204	21.9669	24.9641	12.5954	28.5995	23.4031	25.754	19.6009
				200	22.7335	26.3724	11.1318	20.4123	11.9691	31.5387	26.3929	28.3648	19.2108
				200.5	14.4035	14.6069	-1.04247	19.0046	10.9246	16.7745	22.9339	18.494	18.6069
				201	15.7754	12.1358	-16.5288	21.4034	19.2251	11.1007	21.9961	21.2334	18.0231
				201.5	16.1918	21.663	-5.75652	29.4253	27.0705	-0.93628	11.8346	12.3075	17.9767
				202	22.1228	30.0002	-0.93392	31.0045	17.0731	5.29545	15.026	6.12918	17.3782
				202.5	18.5265	32.3329	6.50722	34.7149	10.598	17.0068	21.8839	15.0109	16.9182
				203	20.0144	32.284	22.4057	25.1995	-0.86026	18.9551	22.0404	22.1092	16.0445
				203.5	16.1128	29.1573	14.6259	19.2021	0.95306	23.7502	24.8139	20.6892	15.0882
				204	18.0904	31.6039	19.457	17.8542	6.7307	23.1463	14.5633	12.7721	14.2677
				204.5	24.1061	26.2005	21.7157	13.1697	12.1849	25.6907	7.23142	10.7697	13.5352
				205	17.3739	10.2142	26.136	17.3973	26.0377	20.3514	7.20398	-1.8307	12.4213
				205.5	11.8021	3.86232	29.9575	16.6036	20.0095	13.0878	17.3507	7.69102	11.5959
				206	-4.64426	8.90938	31.361	3.65251	12.3168	15.2298	31.7253	11.1458	10.6669
				206.5	-8.42066	8.98432	35.8651	-7.02783	2.81572	2.52533	15.9729	7.14899	10.5275
				207	-10.5187	16.8404	32.5333	-3.38559	3.18274	7.93183	18.2732	13.1232	10.7839
				207.5	3.36848	6.37244	14.6257	-5.16962	-12.5867	16.1632	16.1469	4.45974	10.4863
				208	10.5003	-2.74958	7.84044	-5.0906	-0.60784	3.78684	12.8026	11.0074	10.2757
				208.5	4.62459	5.84412	-0.25915	1.10698	-2.01562	9.04644	27.2592	7.14434	10.3052
				209	11.5913	10.7139	-13.4653	-8.95817	-8.75508	-5.58822	28.9759	9.48279	10.0451
				209.5	13.9376	20.0096	3.65569	-7.78059	-8.75105	-11.9569	27.9636	15.4106	10.1197
				210	19.455	22.835	2.03277	1.83006	-19.0715	-17.6009	13.1979	13.2325	10.3734
				210.5	20.2479	9.86535	-3.58682	9.79625	-2.07799	-10.5911	9.35802	29.4412	9.75223
				211	8.89896	9.82857	4.78935	10.8034	-3.60678	-11.0797	7.62216	27.4849	9.51624
				211.5	4.77505	2.73911	4.65177	-3.61888	1.23678	-6.45272	-7.31126	10.7432	9.4537
				212	-7.21984	-13.4373	12.6136	-9.41473	12.8669	18.0492	13.0414	3.06764	9.52497
				212.5	-13.6412	-13.6758	20.9325	-16.7457	11.959	2.03645	12.0166	-6.44641	9.80881
				213	-2.46498	-12.363	8.15906	-5.24657	24.102	7.4255	0.927	-8.39193	9.98165
				213.5	-4.03211	-1.98873	8.34726	-0.6569	32.816	12.2621	18.3507	-1.28891	9.97191
				214	14.8265	1.96785	1.81499	9.85048	13.5913	4.47619	15.818	2.47492	9.90903
				214.5	28.1708	5.49108	-0.65901	17.2582	8.29953	14.6496	18.9755	0.26687	9.70487
				215	22.6569	-0.38615	15.304	-0.43653	-4.05128	19.8082	22.9968	5.74663	9.73337
				215.5	18.3155	2.2988	10.1231	-3.64931	-5.94668	16.2014	11.2478	10.8314	9.59489
				216	2.09523	10.3114	14.2809	-12.4512	9.19822	11.136	4.32247	2.25898	9.60852
				216.5	-6.26696	19.3638	13.5968	-9.79888	16.7178	0.8021	-6.43682	-2.20124	9.44512
				217	-4.2754	22.8287	9.78319	6.63768	22.327	1.84097	-5.46528	-3.2297	9.19544
				217.5	-0.65089	10.5454	14.1766	26.9318	23.9815	-7.40549	-0.1343	6.36793	9.23928
				218	10.4761	20.3573	15.1791	37.2223	24.0986	-7.56678	4.99407	6.65062	9.30008
				218.5	19.1487	16.8711	21.1335	26.311	15.2745	1.35166	23.051	-0.16969	9.77408
				219	21.6594	20.4501	23.4644	18.1456	12.7272	-9.13986	25.6672	-3.99374	10.1281
				219.5	26.1683	21.1384	24.3317	-2.51429	9.22773	-5.07296	25.8434	-18.5627	10.1305
				220	23.3023	5.37674	25.297	-1.60276	9.92232	-1.42796	19.6543	-16.0383	9.94124
				220.5	27.1735	0.12153	8.56284	9.09457	9.47804	-9.16494	12.9258	-14.359	9.70955
				221	26.807	-6.91613	12.7933	16.4572	14.9393	-1.37795	19.4295	-17.2549	9.47777
				221.5	21.9935	5.01929	4.79345	29.3544	27.3591	-11.3267	20.4934	-6.2351	9.65631
				222	24.4991	15.6468	-5.42725	20.6797	30.207	-4.45036	26.3064	-2.71432	9.67392
				222.5	19.9744	12.2879	-2.9553	13.7675	31.7845	10.1674	24.7619	-9.6539	9.50383
				223	14.9231	6.61734	-18.0972	14.528	24.1673	3.37023	16.0143	-9.05804	9.6999
				223.5	17.8007	6.73355	-10.8951	18.4885	13.2974	12.5859	21.8924	-20.2137	9.63484
				224	20.4379	6.60817	-1.54466	23.1238	6.95488	12.8548	18.1479	-8.26655	9.58901
				224.5	25.8449	22.273	15.744	23.5601	11.7546	14.5062	22.9536	3.2709	9.66279
				225	30.8522	12.473	13.386	7.15244	15.8765	11.5159	31.7505	11.0138	9.33435
				225.5	24.0687	3.70532	21.2195	-0.15667	22.17	17.2033	29.3875	19.5887	9.1893
				226	21.2143	-0.3022	7.07446	-3.1191	21.3332	1.65632	29.1103	14.7225	9.26734
				226.5	6.75237	-15.6509	0.9098	-1.50876	23.5281	-5.85798	16.5989	7.73313	9.28907
				227	11.0134	-6.5623	20.9535	3.12792	27.5494	8.32613	18.2691	7.03886	9.6595
				227.5	11.7133	-10.0461	3.12532	9.21246	16.7353	11.8283	15.0636	-6.48242	9.59905
				228	5.00977	-15.3135	9.66898	6.95909	13.7096	18.8749	7.73371	-18.6418	9.3904
				228.5	15.2968	-15.0655	17.6974	-2.29466	12.7414	17.1162	22.1497	-15.6274	9.3856
				229	16.3362	-23.8403	2.7489	4.3699	-2.28875	13.5151	19.276	-20.2723	9.07523
				229.5	18.3606	-11.5244	9.54571	0.68368	-7.33644	8.77376	16.3879	-0.12986	9.4456
				230	23.7036	-3.78877	16.3006	-4.55757	1.26502	14.0295	23.2784	18.7494	9.55523
				230.5	7.39297	2.73476	7.48098	1.03512	0.89533	14.2449	18.459	35.9136	9.78256
				231	13.2182	12.9972	7.93069	-5.98681	13.7915	8.09085	15.4604	45.4347	10.1205
				231.5	14.4002	2.45464	5.20617	-6.79365	29.832	14.4448	14.6147	42.0329	9.99568
				232	6.21698	7.88557	-6.74868	-15.62	9.35001	11.8834	7.35717	38.5842	9.52758
				232.5	21.1856	13.8664	-12.2274	-15.3579	7.20709	20.8658	-1.54855	32.6577	9.39786
				233	2.43855	16.9533	-14.0044	-3.57548	-7.43321	31.0989	-8.59093	25.5565	9.22783
				233.5	-6.18926	24.0383	-8.20188	-2.89323	-8.16561	23.1076	-16.854	14.3219	8.62723
				234	5.38612	9.47239	0.93995	18.7718	10.1684	17.4772	-5.48095	11.3299	9.30077
				234.5	7.46654	5.98768	8.93539	19.6574	9.28554	0.50173	7.22388	4.90102	9.21119
				235	21.8832	3.20378	21.0288	17.3636	18.9994	-12.9667	-0.0928	3.34321	9.14119
				235.5	25.8201	-9.01484	22.9841	23.2873	22.0222	-11.2154	6.143	10.4872	9.57231
				236	24.1936	2.51323	23.2978	22.3359	24.2036	-2.38719	5.14362	8.25392	9.63608
				236.5	15.374	4.31701	18.5215	23.4662	12.3973	6.10803	-3.03202	11.4056	9.68615
				237	11.4389	1.66146	12.1256	23.7743	15.3716	11.9626	11.6928	13.6322	9.6397
				237.5	5.43692	13.5538	10.3028	17.5141	-4.22783	19.7631	13.6745	5.05294	9.42729
				238	0.97204	10.8638	11.7964	18.3764	-14.1158	18.9537	-2.81483	11.9161	9.0241
				238.5	3.02819	15.478	5.97781	19.9647	3.92955	10.5958	-9.04304	21.4213	8.87395
				239	5.60024	21.3502	5.96665	22.2503	1.45219	17.0822	-11.2314	20.188	9.33915
				239.5	22.9691	26.1557	-3.08657	29.347	15.9237	13.6809	-13.4003	28.7468	9.86189
				240	22.8807	27.3123	-17.3079	21.1163	21.538	17.0457	-5.56165	20.0344	9.94907
				240.5	22.9709	25.5537	-16.2083	23.902	14.3085	30.126	-2.3318	9.24513	9.91698
				241	18.3687	18.0915	-10.6557	11.4308	5.873	18.8339	-12.1243	5.5045	9.70624
				241.5	13.8486	4.31197	-8.97065	10.4903	9.78033	11.8904	-11.8659	4.63233	9.29444
				242	6.55797	5.73884	4.63839	17.3474	9.57904	4.63957	-3.52064	12.4663	9.03212
				242.5	2.78567	0.70034	14.4763	17.1217	2.19871	-9.72057	0.14244	23.7546	8.78442
				243	-1.08657	12.2534	9.11797	26.1135	10.8932	-4.52185	-1.08992	21.7298	8.63115
				243.5	-4.60253	11.1241	12.8867	28.619	14.72	-10.8794	-1.628	20.5268	8.81614
				244	8.98768	11.7615	13.5007	26.9436	20.6804	-4.96192	-0.6363	19.9718	9.35977
				244.5	23.0992	13.8632	15.4915	28.3908	24.9859	13.5458	7.44269	10.9273	9.90064
				245	23.2772	5.8844	23.3946	35.2721	24.8518	18.51	22.4034	17.92	10.0954
				245.5	23.0327	12.8593	26.7294	32.3969	25.7733	17.8869	30.7344	22.4615	10.3971
				246	27.3429	0.64318	34.298	33.2687	11.8028	16.3496	18.177	15.3664	10.3829
				246.5	17.7865	-0.66358	29.7921	25.3006	11.1448	7.98336	12.3232	23.6733	9.94465
				247	24.4128	4.63302	23.1427	20.7527	11.116	-0.44251	8.45468	24.6244	9.69827
				247.5	21.8935	4.08694	18.9733	20.4142	0.15745	6.37514	2.6671	27.9004	9.47407
				248	3.41305	-0.15027	6.8189	3.74788	10.3273	1.41567	10.5605	33.4481	9.16583
				248.5	4.73316	-0.92354	-1.64742	4.5192	15.1747	9.48453	9.01176	30.7706	9.03356
				249	-5.66378	0.01982	-12.4141	4.14191	3.1561	14.1539	10.4481	25.8236	9.02562
				249.5	0.79008	5.37457	-21.0377	2.10189	12.2631	18.3791	14.2237	19.8053	8.59415
				250	11.6595	14.5994	-16.9778	15.1616	14.329	21.27	5.13467	15.1514	8.56796
				250.5	6.27238	13.7922	-18.0676	6.5728	15.2054	15.219	10.612	0.85457	9.03099
				251	22.6781	3.47433	-13.2951	12.6388	26.2949	18.8976	9.04969	-2.5959	9.19742
				251.5	21.7304	1.49273	3.45965	12.3613	17.4523	5.62204	-0.52337	-9.06277	9.36629
				252	29.9235	-6.05366	-1.6675	0.7777	7.78308	-8.14696	12.1755	-12.1126	9.12509
				252.5	35.2373	-11.1606	6.81306	4.93553	6.53552	-3.77098	0.3246	-1.25987	9.07415
				253	21.0158	-0.61585	17.3229	-16.3195	14.9808	4.09299	0.87169	5.29845	8.47379
				253.5	18.3589	0.39597	6.57747	-20.9976	9.70592	12.4909	3.22698	19.9507	8.20193
				254	8.88313	16.4602	4.2224	-1.55142	16.6396	27.9848	-4.5614	26.6907	8.1101
				254.5	11.9963	21.0651	8.44837	-7.16394	22.9955	14.6368	8.02972	18.0752	7.78962
				255	14.2923	10.7433	-2.73722	5.11285	11.5677	0.8322	8.73135	16.2514	8.59117
				255.5	1.21566	7.03144	6.71009	13.3911	16.8547	5.64733	10.3631	5.39774	9.54529
				256	0.61641	7.86136	14.3525	8.07058	7.46797	8.04772	17.8365	4.72285	10.3193
				256.5	3.85922	16.1558	-5.45341	16.7344	-8.86596	14.9522	17.0587	14.8362	10.9602
				257	10.8282	31.7543	-0.10308	18.3394	-1.72722	21.3547	20.6433	7.20589	10.6981
				257.5	10.312	39.2799	5.11473	15.8196	-0.17788	15.3348	23.0506	4.57831	10.3074
				258	14.8422	30.8853	4.55492	18.3554	10.3329	-0.72842	27.5746	1.04039	9.8015
				258.5	12.4062	19.4935	29.0093	25.0905	24.0569	-4.56679	27.4797	-0.94959	9.41941
				259	0.80881	17.1965	29.7162	25.7409	10.0964	-12.3829	12.2379	10.4036	9.32614
				259.5	16.6811	1.96155	22.8684	26.7056	15.8566	-5.72264	8.44025	15.4596	9.02512
				260	18.5517	4.8953	11.9485	24.6272	12.3001	1.50084	5.58509	20.9433	8.75627
				260.5	6.89891	9.12731	2.21318	13.1934	13.3782	3.7173	6.05758	19.9701	8.1277
				261	11.3301	-3.26062	0.70613	11.9746	11.3587	12.5104	11.1475	9.52867	7.99131
				261.5	-4.37764	4.4654	0.13452	9.0838	2.82212	-1.46786	19.2817	15.0381	8.04309
				262	-0.90023	4.83729	21.1895	5.7722	9.52237	1.22208	14.5895	6.28107	8.92052
				262.5	13.259	7.18057	24.9511	12.1697	5.30084	11.7513	13.9886	5.30037	9.04426
				263	16.3508	10.5993	26.2988	10.1583	6.29448	0.01952	16.542	14.7784	9.19522
				263.5	23.2827	18.1243	21.73	-1.04228	16.7897	5.34515	2.71498	10.0935	9.15047
				264	24.4639	23.8785	8.89986	-2.66723	16.3849	8.20009	-10.5496	20.5928	8.54933
				264.5	23.1065	14.6645	0.56206	-0.56149	16.4404	-8.21366	-20.9924	20.1384	8.7437
				265	26.868	24.8366	3.62511	1.00458	25.1236	3.43785	-15.3179	9.64981	8.8832
				265.5	32.991	20.4213	8.53104	14.4503	23.7923	16.1847	-13.0283	13.1885	9.03579
				266	20.2553	18.223	4.87842	17.708	25.3204	19.8575	5.21174	13.5049	9.09317
				266.5	15.1221	27.7789	9.9057	18.8252	24.4471	40.0442	5.52722	12.3743	9.38403
				267	11.3447	28.299	9.83144	23.0025	24.2602	35.9713	5.11209	19.8108	9.24141
				267.5	14.2321	30.1613	6.95021	22.7546	13.2082	36.248	11.168	16.0097	9.00107
				268	17.4159	27.9242	0.74357	21.7806	1.96945	28.7868	14.6332	7.14959	8.82127
				268.5	23.5373	29.4179	1.43204	19.7096	4.89605	19.2197	13.3034	14.2772	8.93543
				269	20.0774	26.1742	6.20193	15.9043	4.28817	10.8157	0.4777	8.63741	8.99666
				269.5	16.9735	7.83332	9.16662	11.6106	18.4123	0.58266	5.83179	7.8115	9.11102
				270	23.2883	7.33462	27.0404	10.0042	12.6486	1.84715	-3.72252	16.385	9.29824
				270.5	28.8421	5.75204	22.1789	1.95596	12.9657	-0.38719	16.6059	14.8219	8.84639
				271	34.0566	-0.33216	15.911	2.68336	10.6951	3.15583	19.8782	22.0914	8.86956
				271.5	31.2725	24.3031	10.385	7.26775	3.97804	12.2784	7.06997	10.2077	8.77879
				272	11.2865	14.1781	7.86803	8.02619	10.9508	10.7394	1.09054	-2.43301	8.66905
				272.5	-0.40768	0.58765	17.2767	0.04046	9.3719	15.6726	-20.1081	0.69293	9.34821
				273	0.54648	-12.5077	28.2526	-8.11319	4.24155	30.6047	-17.9824	-13.3116	9.16968
				273.5	3.60868	-16.2364	30.8338	-16.4785	8.95113	26.1625	-9.32752	4.53331	9.39642
				274	19.7208	-7.82081	17.0365	-12.1623	11.3983	26.6983	-0.45147	21.767	9.34522
				274.5	15.9825	9.89019	1.69653	3.07918	11.0366	26.136	-1.08838	8.73158	8.84262
				275	16.6585	28.3536	1.5965	10.7089	18.0516	20.5983	8.31062	9.98486	8.98019
				275.5	3.14157	20.8056	6.1798	16.4819	3.86723	18.9466	-1.91441	7.22186	8.73133
				276	-7.27547	17.2553	10.8676	10.8582	-9.57077	6.35515	-5.59516	-2.87334	8.92135
				276.5	-2.64485	15.0888	13.2596	8.47908	-12.4454	4.20791	3.56599	3.04335	8.58078
				277	-18.418	6.7423	-1.95797	7.29544	-17.3108	5.66655	-9.84477	10.4541	9.04577
				277.5	-2.83302	13.7218	1.57582	-1.77264	-7.05979	10.9185	-8.60572	3.91186	9.70805
				278	13.6557	20.7646	6.43258	-7.52223	10.5925	27.5234	-10.3012	5.29271	9.87278
				278.5	16.0101	5.97278	9.5329	-3.20438	6.15957	32.5488	-4.03054	7.22459	10.6511
				279	18.9138	7.2465	17.3968	-0.75079	18.3706	34.0175	4.94117	12.2373	10.3327
				279.5	18.3683	3.60564	5.15146	10.4311	24.1412	29.7125	14.5819	14.2547	9.73282
				280	13.2791	8.04075	5.91749	21.2179	16.4768	25.4204	22.3106	16.699	9.45165
				280.5	9.18172	25.0632	11.6542	3.7165	21.2844	19.4245	17.1319	3.54811	9.29658
				281	22.8845	23.8716	15.7311	5.58216	15.872	17.7357	16.6535	3.09157	9.67386
				281.5	21.4682	22.7536	38.1983	-7.97811	19.7736	19.4328	19.4095	7.77033	9.98652
				282	25.1581	11.8161	-57.4678	-23.2252	25.4714	21.9252	18.0239	9.35182	10.1201
				282.5	30.2585	2.76514	7.59572	-21.9878	17.0161	21.4465	24.8773	20.3681	10.0315
				283	20.3071	0.88245	33.957	-28.753	20.5499	17.3773	21.718	7.52338	10.0221
				283.5	17.6833	-10.8849	24.3621	-22.9464	12.3249	13.7353	17.0703	9.97205	9.8926
				284	7.76352	-19.3224	19.5194	-14.0831	12.2706	12.0161	13.1254	-2.02328	9.8264
				284.5	17.0591	-9.0591	11.0354	-7.66879	20.009	14.3233	-1.25254	-1.73298	9.85848
				285	10.6853	-14.6576	11.096	0.06013	10.0854	19.3601	-10.6287	12.9428	9.39926
				285.5	17.2057	3.4538	13.4889	5.82368	12.6574	17.4537	-4.25189	5.96191	9.66825
				286	22.1691	15.2461	13.4035	9.04026	11.9939	11.4823	1.75551	12.6201	9.98596
				286.5	15.9697	-0.94312	20.2402	13.5563	16.6901	-3.98706	4.75801	13.1661	9.77741
				287	24.4147	11.1174	16.1842	2.1109	23.3104	-7.40441	9.77279	7.87939	9.76703
				287.5	20.6622	9.80231	17.3227	0.65646	21.1464	2.7947	15.8522	14.681	9.69121
				288	7.45934	13.5936	19.9999	-1.32539	8.69065	9.07701	15.411	9.38383	9.42399
				288.5	2.61605	14.4312	14.2258	4.58821	9.09631	25.9758	10.6754	14.9902	9.43775
				289	12.526	7.99479	8.73328	16.2965	8.97496	21.4975	20.8282	2.06442	9.62142
				289.5	11.3642	0.64325	-0.08272	16.1156	0.19768	20.0142	11.3818	-5.89805	9.59688
				290	28.2234	-12.2615	-10.6795	20.7324	19.2428	21.0727	-0.78364	-1.69762	9.33466
				290.5	25.2956	-16.1547	-2.24173	20.1459	20.3493	26.34	1.49055	-6.57233	9.4117
				291	20.6504	-1.01386	4.37535	17.2209	14.1298	30.1627	-14.9533	6.59604	9.54815
				291.5	9.08803	-1.27227	20.1911	24.3393	25.7537	26.0964	-13.3851	2.98431	9.8618
				292	6.6402	-2.06265	28.3064	21.278	11.8555	16.7325	-1.54243	9.18226	10.3763
				292.5	-8.19151	-1.61823	25.6394	25.4513	1.97201	6.82641	8.53771	-1.68697	10.6857
				293	-4.07017	-7.15694	15.0394	14.7459	9.56947	9.00786	22.0083	-7.80112	10.2325
				293.5	10.2293	-1.71477	2.31477	2.81922	16.8213	0.51432	23.0042	1.82771	9.86884
				294	-8.49537	12.8205	8.9398	10.7066	17.0893	0.13753	11.8979	-8.01716	9.40433
				294.5	12.2651	15.202	4.94525	11.6535	28.4781	-13.7664	1.84682	3.6348	8.86709
				295	4.50936	17.1713	17.7442	21.0371	28.9761	-8.79901	-8.8695	11.3192	9.10103
				295.5	7.91795	16.2862	32.1047	28.7114	22.2207	3.79466	-23.9523	11.8046	9.5493
				296	23.7084	1.90368	29.0903	7.09183	16.8996	12.8501	-17.7845	18.8003	9.94854
				296.5	8.62209	0.77535	32.7222	4.52013	8.21206	29.1331	-4.44479	23.5734	10.4365
				297	17.5719	-15.9299	25.0447	5.87238	-6.26314	24.6771	3.10527	26.0796	10.2952
				297.5	7.56152	-5.66268	23.2832	2.21263	-6.68962	21.4296	18.8178	30.0821	9.84869
				298	4.82217	2.04607	20.4923	22.1642	6.54407	21.7129	16.0106	33.739	9.38329
				298.5	17.4146	-4.37079	11.7323	22.8272	10.7469	19.8707	16.9398	26.2421	9.21462
				299	18.8849	-6.05099	18.2762	28.4053	29.1934	17.8675	6.74534	29.6675	9.51152
				299.5	28.3122	-11.6833	-1.12871	28.8632	28.8618	16.1069	8.28158	16.2413	9.68529
				300	25.1893	-4.15969	0.81122	26.3731	28.6028	13.8689	4.68729	11.6566	10.0427
				300.5	30.1632	10.4299	10.3837	30.4783	18.3584	13.4084	-9.44525	6.27055	10.1967
				301	25.6892	31.0395	7.93166	29.0332	14.1968	-0.46332	-7.20255	4.23074	9.97348
				301.5	11.5849	25.7859	22.2176	16.6821	6.95435	-18.5566	-16.6181	5.55881	9.68997
				302	7.94775	15.6845	22.6212	5.67684	4.84487	-18.0615	-5.12276	-5.70606	9.70395
				302.5	-0.35024	4.58081	22.6013	-3.74118	20.3249	-11.9189	12.7645	4.99556	9.12985
				303	7.75183	-10.5939	11.9786	-7.56484	17.1512	-3.64932	31.0114	-15.4212	9.03377
				303.5	15.7947	-20.779	11.261	-4.94997	21.2996	26.1828	30.6571	-17.3394	9.01445
				304	21.1367	-15.3962	9.12503	0.94673	22.5529	25.3823	33.1551	-17.7735	8.86901
				304.5	22.468	1.19727	-2.69067	0.28925	26.7667	25.1843	15.4975	-26.4445	9.40674
				305	17.0562	8.76362	14.1951	-5.92532	25.3853	27.6868	1.10405	-15.8586	9.59085
				305.5	15.9121	18.2978	5.97852	8.05619	23.2366	17.321	-2.3036	-5.94064	9.77022
				306	24.8157	20.0969	6.27016	8.91846	22.156	8.55303	0.47555	6.88474	10.0612
				306.5	12.9213	8.6171	17.5494	6.39151	19.5015	3.49417	8.20665	18.8081	9.99323
				307	6.24407	16.3745	-2.94476	13.9454	25.0858	-0.86048	23.3719	19.0598	9.982
				307.5	-3.35981	6.67941	-3.1707	15.0545	36.6883	2.55578	30.9588	4.54678	9.78334
				308	-2.07927	13.3534	3.9622	10.6788	32.952	17.1417	19.3993	7.08009	9.75352
				308.5	10.4013	21.8792	-0.21274	16.4868	32.3132	16.1878	25.6448	4.76127	9.85371
				309	6.68546	7.31991	6.94069	19.9405	32.6957	19.1855	17.4896	1.66164	10.0301
				309.5	23.365	12.2068	10.423	10.8298	14.2108	23.6452	8.05871	17.3119	10.0774
				310	14.962	3.63051	-0.48566	11.0645	18.7344	17.4712	16.6289	14.235	9.74597
				310.5	14.3314	-1.70504	5.74263	-2.53437	12.1548	22.3255	-0.33053	4.00867	9.38755
				311	14.9221	14.5205	0.76581	-8.23776	-8.09084	25.4534	0.35195	4.85125	9.13351
				311.5	14.0955	27.2023	9.51314	-8.36169	-11.7764	21.0289	11.5655	5.90454	8.99356
				312	22.2722	17.8123	12.124	-15.1378	-10.979	28.6131	-1.41317	6.0499	8.76438
				312.5	18.7124	26.507	5.79134	2.00807	-17.5462	27.3089	14.7584	5.71254	8.65198
				313	15.2721	20.9648	17.8639	2.99932	-6.06605	28.8328	-3.29902	11.1826	8.89715
				313.5	6.05799	19.6383	11.6773	12.1194	8.44327	29.2011	-1.52621	1.8961	8.78522
				314	3.63548	28.0801	4.33748	9.50716	8.61864	10.1446	2.97595	-1.27668	9.08274
				314.5	0.25195	19.953	8.73372	-1.70278	4.31506	2.58732	-3.63111	17.3286	9.49563
				315	-1.59669	12.667	6.92371	-3.33361	8.03681	-5.33814	8.9369	18.2567	9.05593
				315.5	1.21785	3.16884	11.0318	-0.14139	10.2716	-14.5602	9.71488	17.7601	8.97678
				316	1.85519	2.35454	7.71529	6.7602	9.5676	-6.7184	19.1976	21.6245	9.18107
				316.5	7.1937	1.58107	8.81665	8.15532	19.2721	4.23736	19.0339	-0.86194	8.96471
				317	18.527	-2.42613	8.26769	1.64528	21.7955	4.39237	22.7999	-4.51332	9.25174
				317.5	19.7543	-3.93253	7.46498	-10.3633	19.9544	7.40879	26.4695	5.47796	9.79504
				318	16.3186	-8.64675	22.3593	-14.381	7.60186	11.897	28.1527	-0.14894	9.39082
				318.5	12.5672	-10.787	21.7709	-5.67919	7.88299	4.91573	29.7628	17.3573	9.59663
				319	17.0937	-5.1378	28.7911	1.00168	12.1262	8.29423	31.7698	21.2939	9.3465
				319.5	5.48342	-6.71505	27.9296	10.2634	5.76365	8.90492	24.9097	21.2202	8.84875
				320	15.2158	4.99128	18.3175	24.5738	9.95716	-0.8217	19.2318	20.3805	9.17633
				320.5	26.6705	13.0425	1.68077	15.7717	4.59556	4.22092	9.56627	6.22395	9.15857
				321	20.964	18.4772	-3.17174	19.2124	0.41829	10.2561	12.5976	0.61953	9.34469
				321.5	30.5121	26.6841	-4.37924	25.2681	10.1113	3.43974	20.7182	-2.43512	8.93794
				322	18.8644	23.4015	7.55301	12.1955	13.7383	17.9629	18.6972	-0.54249	8.5875
				322.5	15.0337	15.9945	18.4341	21.6507	22.5575	17.3976	29.5989	-2.56781	8.41495
				323	6.88143	11.4858	9.95259	20.6288	22.6778	21.4649	21.9558	3.60105	8.07021
				323.5	3.85654	13.9751	-0.25406	12.1999	19.105	19.1002	12.4491	3.24155	8.53317
				324	5.25618	12.4295	-17.2631	22.2075	21.4042	14.1497	12.4582	9.67773	8.58169
				324.5	-7.79662	17.2952	-15.776	20.4355	18.0556	-0.00681	13.6477	25.8383	8.80604
				325	-1.31676	22.5904	-1.44002	15.6169	4.56422	-8.35873	15.3242	28.9533	9.23906
				325.5	0.64047	22.0322	13.1613	21.1142	-7.19763	-0.75124	8.26047	17.1757	9.44148
				326	-4.30555	21.4808	32.2715	21.8277	-4.72323	4.62957	3.09999	-1.17769	10.1816
				326.5	5.47284	16.8868	20.8632	25.9326	-6.62072	13.1592	-7.58319	-13.2778	9.98786
				327	7.53924	7.45322	14.7052	28.8218	-1.8204	11.4643	-7.55274	-16.7141	9.73315
				327.5	14.061	-7.90693	12.2401	28.7082	11.5498	16.4707	9.01844	-12.2367	9.48867
				328	18.4054	-12.5635	-14.829	29.4149	13.4911	18.5925	6.1806	-11.3528	8.68062
				328.5	17.2981	-8.58569	3.45583	27.4069	8.34307	22.9588	0.76374	-7.68947	8.66628
				329	20.1744	-8.59742	3.80473	23.9368	10.0841	23.3131	-9.92544	-13.7554	8.72653
				329.5	10.9075	2.39356	4.6002	22.3498	-4.50074	13.4605	-26.2543	-12.9517	8.90842
				330	11.5341	12.0217	26.664	21.1564	-14.9583	1.31363	-16.5286	-7.6542	9.40322
				330.5	14.179	8.54232	11.1964	11.1403	-7.90457	1.66832	8.33324	-17.1309	9.84245
				331	19.1368	16.6997	5.72369	10.1664	2.08025	7.24046	8.03655	-24.4674	10.0287
				331.5	21.8526	1.56693	7.28009	-2.59206	6.50407	16.4502	20.9355	-18.2892	10.4901
				332	19.6279	-5.81409	5.89287	-7.72162	11.5923	25.2778	16.6414	-11.7098	10.1595
				332.5	22.0399	-6.68275	7.23694	-7.62429	1.30526	24.7811	8.39556	-14.9414	9.8943
				333	21.469	-10.5827	-0.37332	-6.81765	-3.12068	11.7311	18.9881	-3.89769	9.85212
				333.5	19.3361	14.7725	-1.87114	1.51385	-1.17966	-0.23219	10.8479	2.41731	9.63572
				334	15.2525	16.5909	-3.25304	7.97417	-1.60139	-4.14799	17.5208	-0.59443	9.76907
				334.5	8.90777	14.5443	6.17938	17.5348	9.90042	-3.59799	18.8706	16.76	9.82299
				335	7.27812	18.4711	22.201	27.7591	12.8794	13.7281	9.27165	19.5285	9.79673
				335.5	12.9928	13.4094	11.02	31.4755	5.36279	10.6521	12.9837	11.6988	9.74435
				336	9.85634	21.79	4.6434	26.2232	3.81747	25.0477	11.3651	20.5253	9.87322
				336.5	16.35	27.5599	2.04514	19.235	0.79684	20.3356	6.86527	20.9679	10.0563
				337	10.0484	24.1629	-16.8037	13.7445	0.7737	14.9726	18.1553	20.8543	10.0395
				337.5	10.7196	28.0173	-19.0353	-3.64381	11.5212	37.3072	7.55598	18.4826	10.2492
				338	24.8513	29.6357	-24.3036	2.45325	13.1306	16.1319	-7.09227	10.6407	9.94478
				338.5	25.7498	30.8508	-24.6921	5.09174	8.79526	11.0521	-13.7596	1.74676	9.45162
				339	31.2716	29.6323	-6.30631	7.0523	-1.52798	9.83995	-11.413	-3.91225	9.36589
				339.5	33.2963	16.7824	1.0079	24.9983	-3.37496	2.24829	0.81786	1.53002	8.88122
				340	28.0082	1.02807	15.5415	16.3458	0.44701	11.7971	5.63683	4.70708	9.45813
				340.5	26.343	-0.05485	11.6378	5.65883	13.7345	17.4087	14.0647	9.04598	9.84692
				341	14.0976	-10.7938	9.3792	-0.89886	28.1018	21.8505	14.5188	17.2723	9.73154
				341.5	8.36022	-15.9598	9.99957	2.89989	32.371	21.4605	18.2134	11.2483	9.77909
				342	6.81496	-14.8741	-5.51028	13.8465	26.7752	18.9275	29.056	14.135	9.35568
				342.5	1.527	-22.447	6.74402	40.2455	10.9814	20.9109	21.2032	11.3474	9.22005
				343	-0.96947	-17.3711	13.2576	39.8892	-9.06781	15.5359	5.65109	13.8849	9.50338
				343.5	-4.25612	-18.618	18.8314	24.5148	-7.2885	19.9833	2.70436	20.5098	9.86555
				344	3.17366	-4.16093	12.7021	15.702	-18.5531	21.0845	-11.6203	19.1914	10.1631
				344.5	7.53367	7.79285	6.5406	11.4216	-5.8833	18.8018	-10.1653	7.68322	9.70817
				345	6.12249	10.3152	-3.15746	9.30257	7.43274	17.3395	3.20699	4.53716	9.55704
				345.5	1.51061	21.9514	-13.0038	21.5421	5.98089	9.58847	-6.35612	1.95096	9.24486
				346	5.62043	13.2191	-5.87926	25.046	22.4939	-1.40161	7.39801	3.40429	8.7624
				346.5	7.84105	7.50957	-5.05553	15.6251	20.1475	-6.41072	6.92878	9.87783	9.13992
				347	17.1428	2.23781	-9.00545	14.6857	24.1112	-4.54232	7.36135	17.6705	8.90147
				347.5	22.6691	1.22482	1.27812	3.43224	27.0151	-3.90277	12.9939	23.0221	8.75338
				348	8.06106	0.65801	7.86031	-4.18063	28.5287	-2.06881	4.2892	28.2701	8.70516
				348.5	5.02717	8.4505	19.5144	-2.34829	20.7516	4.72162	4.10259	32.8026	8.71974
				349	11.9761	21.5929	29.8096	-3.9694	3.61423	5.8834	-7.02374	28.4744	8.91219
				349.5	20.0011	13.6608	15.4243	-2.55946	3.79806	13.9243	-8.216	18.8684	9.14727
				350	24.8198	5.72644	1.79933	-5.91524	-1.95116	13.5759	4.08688	10.3028	9.20757
				350.5	18.1818	-4.04988	-6.39754	1.94521	3.00347	7.00635	15.5352	-4.5127	9.57257
				351	21.9858	-11.8239	-6.2596	11.2212	19.9927	-0.67755	24.3216	-13.4184	9.56619
				351.5	19.8275	-16.6375	1.93399	20.5505	12.2746	-11.4935	27.5981	-3.554	8.86626
				352	16.2386	-10.7448	14.6963	33.7031	18.1237	-2.21962	23.552	-14.9573	8.91277
				352.5	7.45674	-10.8042	11.9429	32.552	11.0987	0.27074	9.26188	10.2138	8.63636
				353	7.46046	-1.08458	7.44888	29.4536	3.49431	-2.9762	1.21142	10.7549	8.88561
				353.5	6.7751	17.0725	16.403	26.6345	3.00964	9.45825	6.83704	8.44029	9.28879
				354	8.66557	15.6487	12.2971	23.0347	-0.57568	2.0925	8.90603	19.7206	9.29353
				354.5	23.7749	20.0247	13.2629	21.1428	10.0699	9.1916	16.0032	18.4798	9.38274
				355	14.3635	11.9232	11.3172	22.3844	12.8109	19.9504	21.2398	22.0976	9.20329
				355.5	4.94866	4.69579	16.2828	25.2938	5.02976	17.5695	17.5931	6.26996	9.13621
				356	4.67548	0.97975	18.3451	22.9704	-6.81232	29.8609	17.6744	9.16995	9.39092
				356.5	0.02638	-2.6545	24.4834	22.5259	-8.4746	36.6425	20.5319	-4.61303	9.03896
				357	2.76279	-3.19661	15.9715	19.4649	-6.63258	35.301	34.541	-15.2223	9.09717
				357.5	4.74094	0.71612	2.60426	7.92667	4.01	28.0414	34.4964	-2.81468	9.2797
				358	10.6799	12.8097	8.0993	2.38419	17.5749	13.1876	27.9801	-4.13796	9.15298
				358.5	18.9893	9.77378	13.7345	-9.70968	18.9009	9.93601	24.2023	1.59652	9.03928
				359	21.4216	12.9306	30.0449	0.66161	27.9042	8.31278	7.57832	16.1168	8.56094
				359.5	30.7948	-2.4858	27.7288	0.74069	35.6154	12.4175	13.8357	20.3689	8.19628
				360	24.1984	-16.2066	27.9285	2.56912	43.2715	19.4985	14.2936	22.167	8.34704
				360.5	18.8646	-16.6783	18.1007	8.59619	48.9425	10.7915	3.90088	30.8527	8.49519
				361	22.8788	-20.4539	12.7113	-3.83551	44.0913	-0.50358	10.1776	20.2203	9.09299
				361.5	26.5447	-15.6112	11.017	-6.63755	34.1397	-2.03891	-2.83125	19.3088	9.80673
				362	28.2323	-11.8948	1.71359	-1.45692	23.7478	-5.28742	-10.43	22.5656	9.65319
				362.5	30.0559	-13.7749	-13.0089	-7.20087	12.1046	-12.6838	-2.83194	13.9984	9.63846
				363	24.7111	-11.5053	-7.06761	-1.2603	8.36077	4.80011	0.23766	15.461	9.49205
				363.5	21.8062	0.66271	-1.62543	6.00678	0.98592	5.57611	1.90245	0.04036	9.6368
				364	17.2093	-1.68687	7.24316	2.49251	-5.22152	-0.00344	10.9825	-8.94103	9.47364
				364.5	14.164	9.13255	25.7328	21.2059	7.82976	6.21558	6.25857	-13.7719	9.51366
				365	16.4775	13.2284	21.3734	8.8789	1.29081	3.05035	-1.05829	-0.67138	9.60751
				365.5	14.053	12.1464	14.13	8.52206	22.0349	6.45256	-3.15848	14.347	8.96035
				366	23.0715	14.0411	18.605	8.17766	41.1026	18.5012	-6.08275	16.9164	9.20837
				366.5	24.7773	9.58328	9.66567	1.17487	36.8783	10.5351	0.47836	29.4561	9.3461
				367	17.4675	8.08861	3.07788	-0.24586	46.1903	8.95583	-4.99763	21.4159	9.1745
				367.5	10.5193	-3.63159	-2.27445	2.48186	29.7181	11.5974	-1.13595	29.402	9.54803
				368	-5.08738	6.99537	-19.441	3.81431	14.9316	8.61731	3.87132	32.7265	9.48564
				368.5	-4.97345	18.387	-3.45383	-0.88711	5.31241	16.2467	10.0843	15.0358	9.64567
				369	-1.28488	21.624	4.11974	17.8016	-13.483	18.826	8.51056	20.1267	9.67158
				369.5	5.94306	28.447	24.7836	21.7125	-8.28826	4.90528	13.2572	3.46782	10.0039
				370	5.69147	16.3519	35.657	28.934	-7.72647	9.31857	6.69809	-11.8204	10.3133
				370.5	11.8324	9.63497	23.4922	24.8081	6.39145	5.09489	-5.06494	1.84363	10.04
				371	3.9836	6.95118	28.7513	10.2935	8.96911	-11.1826	-7.8468	3.76613	9.91789
				371.5	3.71279	12.0246	23.8978	11.7306	26.5997	-5.69738	-15.4326	7.2268	9.79261
				372	26.3746	23.2475	17.6663	5.61947	12.9078	-8.68235	-12.2836	15.9163	9.10507
				372.5	3.84427	26.3113	22.8054	12.0965	4.98899	2.36279	-20.8179	20.4908	9.1372
				373	5.23316	21.184	21.77	21.1931	19.5731	21.2379	-6.96985	9.53667	8.81938
				373.5	-4.43914	20.3688	29.1454	11.5394	8.09599	25.4256	-6.51056	6.88333	8.3023
				374	-23.5603	21.8792	27.7201	5.67814	16.3029	21.075	-0.85374	14.6094	8.58351
				374.5	-13.8641	8.98919	20.2481	0.87093	13.6382	20.4734	11.5701	7.04048	8.11843
				375	-15.2487	13.7513	-2.36607	-9.59817	19.3977	17.7365	2.88462	15.9959	8.84026
				375.5	-13.1973	2.78717	-10.5285	1.47903	9.69879	20.8341	2.78116	21.1722	9.33539
				376	-12.0161	-11.2194	-6.86	1.21855	14.1043	26.7008	2.70468	18.2354	9.48194
				376.5	-15.8193	-12.282	4.45239	1.9978	25.4558	23.7093	0.95318	14.6358	9.8136
				377	-10.6502	-8.63778	21.9993	14.0474	16.6298	10.1707	-3.70887	13.4798	9.09567
				377.5	-6.57232	4.32676	20.9731	13.0822	19.9407	1.14382	-0.67147	13.9177	8.5658
				378	-7.33778	12.2228	25.5626	10.9771	16.3601	3.05899	-4.97471	8.1036	8.23786
				378.5	-1.91455	25.8465	25.1913	11.527	3.9573	9.74465	-2.54313	5.26756	8.15157
				379	11.3201	23.3935	10.742	18.7182	2.34217	28.1225	16.3679	1.31828	8.65742
				379.5	18.3177	23.3805	10.5117	10.7423	5.98771	29.9658	20.9765	-2.57527	9.14179
				380	26.658	13.5242	12.202	14.157	12.9961	27.964	14.1901	6.33754	9.53365
				380.5	33.3335	11.9048	13.6593	27.0417	11.0503	19.0005	18.5502	20.2602	9.58146
				381	23.6199	3.07606	22.084	19.5865	10.5544	6.5503	6.42571	16.8537	9.83848
				381.5	16.1409	2.57028	29.1149	26.6622	4.04382	6.79058	9.49075	8.44369	9.43905
				382	21.7145	12.0871	15.9384	33.3402	1.49315	8.74072	17.9977	10.1341	9.25718
				382.5	19.6845	10.3049	12.4352	11.4063	13.616	8.9725	21.2425	10.4052	9.38249
				383	20.2934	8.6383	17.2993	4.12552	7.4047	17.4349	26.6931	24.1194	9.08445
				383.5	8.72935	2.92801	6.04793	1.29535	13.5314	28.6003	15.9811	34.2569	9.16441
				384	12.4241	4.60689	6.36238	-13.529	10.4086	24.6755	18.2796	26.7472	9.10973
				384.5	8.63804	3.93792	-7.52267	-4.04017	-12.4198	32.7756	15.2745	21.9402	8.9134
				385	-5.28317	14.3888	-11.4856	-4.73363	-0.51097	31.0172	5.33987	26.1493	9.12417
				385.5	0.26177	17.4706	-17.4078	-10.9449	1.99041	15.3846	10.7129	23.1845	9.01906
				386	-5.70057	14.0614	-14.5581	-0.33501	-6.61346	8.43928	1.76828	14.2534	8.92756
				386.5	6.54721	13.3915	2.29567	-5.41249	10.041	-0.76967	-6.5041	15.6688	9.05893
				387	18.8567	3.92265	3.16711	-1.54845	11.9872	0.67856	4.6693	6.03668	9.15596
				387.5	13.1337	-2.88546	12.2071	9.02461	15.3865	11.4394	7.46587	12.0871	9.80287
				388	11.4258	2.4081	9.72577	17.4172	30.4357	23.6017	11.8357	21.9858	10.138
				388.5	-2.94612	-6.36041	10.7047	28.3131	30.1219	29.148	9.32585	16.6464	10.2448
				389	0.52858	-10.651	13.4354	36.1435	25.4494	20.3845	0.53366	16.6947	9.99522
				389.5	21.2915	-14.1222	11.4526	34.9815	18.1733	19.1329	1.34613	13.74	9.59492
				390	24.5243	-25.4187	16.9205	31.2327	20.1024	14.4804	-4.08096	17.5324	9.64644
				390.5	28.7515	-26.6344	-0.77287	23.1104	22.5996	4.06841	9.83516	9.29299	9.32294
				391	13.7623	-12.9349	2.27644	6.96134	25.5459	-4.6975	19.1768	2.60747	9.46722
				391.5	-3.56719	-5.65569	10.7515	8.80462	25.5608	-7.92664	22.6962	-9.70443	9.27501
				392	-14.3097	-9.65496	10.5695	11.2713	17.1169	-11.4105	27.0296	-16.3984	8.79267
				392.5	-16.6061	7.28645	22.5515	6.17908	17.2009	-16.6276	24.0721	-13.3821	9.42209
				393	-16.4373	-1.81128	10.05	9.66547	12.9007	-7.51622	19.414	-3.05601	9.74042
				393.5	-13.38	2.07895	13.9321	2.68644	2.42656	-7.53626	15.2694	-9.43154	10.1221
				394	-1.87633	21.3369	15.5426	-5.71521	6.73027	-2.46614	20.2919	-16.2235	10.6634
				394.5	-4.87513	5.81886	15.9567	-2.30785	3.68873	6.7045	14.6953	-11.748	10.2006
				395	-3.47276	11.714	23.2081	-3.38302	6.96926	14.6032	16.7177	-18.996	10.1996
				395.5	-3.46896	5.85972	5.26901	9.53938	22.2304	20.3962	13.6344	-11.3325	10.15
				396	-3.77596	-9.77018	5.98015	6.82388	21.8348	27.022	4.18507	0.0124	9.68617
				396.5	3.1707	2.106	-11.1321	17.6294	9.92843	30.5546	13.1655	2.18022	9.78152
				397	3.94014	6.93638	-10.2122	20.5344	13.3539	25.1202	12.2214	3.31032	9.55953
				397.5	12.0347	12.9478	-10.104	10.335	9.3404	19.2308	13.2871	11.2826	9.17159
				398	5.66154	21.911	-19.0616	10.0362	7.83671	11.303	21.9137	12.9725	9.01675
				398.5	8.68912	11.4729	-4.13701	-6.92267	20.3659	15.1556	15.7274	4.47794	8.76059
				399	12.2983	-3.26835	-11.1633	-2.53924	21.7453	21.2503	17.8509	-11.1126	9.08972
				399.5	16.0959	-10.7955	1.25667	8.75053	25.1043	25.8247	22.7826	-10.4005	9.44003
				400	24.0952	-22.4682	2.14925	9.39442	22.936	25.9704	9.92693	-7.7718	9.99702
				400.5	22.0087	-20.9017	-13.7445	23.8696	25.4699	14.427	1.47759	0.00121	10.5565
				401	30.1522	-10.5982	1.01016	24.1835	11.0216	7.27172	5.06037	15.3191	10.259
				401.5	31.6506	-11.958	8.01082	2.72737	10.8327	10.0059	4.4245	14.7342	10.1645
				402	29.1378	1.2777	15.2367	10.9829	5.37346	12.5513	7.90462	6.54102	9.87961
				402.5	33.9678	10.0228	25.7465	13.3004	6.61282	20.2793	16.3915	-1.25992	9.70215
				403	19.7051	14.63	22.2688	17.5194	1.48787	29.2063	16.7293	3.05268	9.65621
				403.5	16.0852	12.714	15.3933	30.4867	0.66364	29.2515	10.8195	-4.37209	9.57546
				404	5.90243	13.5226	3.66367	17.0341	8.56725	27.6225	8.09775	3.07374	9.8445
				404.5	-8.12091	20.2018	-2.28481	8.35813	11.2227	19.3061	5.65792	16.3078	9.83617
				405	-1.68461	22.882	-5.20964	12.9475	24.3582	21.1341	5.59893	18.9292	9.82863
				405.5	0.25579	25.1743	-2.9166	15.6326	16.7612	15.2108	8.28684	23.5114	10.1992
				406	17.7063	22.1326	2.13677	28.5803	19.9715	15.3256	22.5838	27.9107	9.83169
				406.5	30.8014	12.0716	15.8677	27.4398	9.06016	25.976	29.4877	17.6571	10.0134
				407	29.4958	9.35552	6.78557	17.9671	1.40856	22.2731	25.2662	4.27524	9.90617
				407.5	24.7039	15.9176	2.07416	13.4941	4.3697	15.9412	29.434	4.26701	9.87127
				408	16.4297	21.3402	5.17773	6.44958	-10.0851	15.753	23.1681	-2.45281	9.8937
				408.5	4.6888	21.6903	-10.2372	22.1895	-11.6133	10.9232	19.8065	-7.01545	9.62723
				409	-1.91204	24.1906	-10.898	28.8324	-0.86214	11.9349	3.6088	-0.49789	10.2327
				409.5	-10.2297	28.0883	-5.71007	23.8302	6.94133	21.0631	-8.61418	3.18588	9.99294
				410	-12.14	19.0118	-1.49583	18.8967	20.7718	19.9566	-3.98123	-7.55248	10.1311
				410.5	-7.33271	21.694	3.32761	14.0373	27.1546	13.7692	2.66546	-5.53661	10.3714
				411	0.5366	26.6317	6.49226	9.6592	24.187	13.5162	27.6684	-3.82864	10.1752
				411.5	4.48156	26.1371	-1.84464	8.88323	21.1054	15.3741	32.4164	3.81156	10.1589
				412	6.88553	31.7308	-11.1047	14.5998	5.00243	16.4435	29.296	10.9388	9.97683
				412.5	14.3198	31.6497	0.63229	2.2147	3.23009	23.0231	29.0845	23.3323	9.90121
				413	14.1632	24.5774	-1.0527	9.96758	-7.30529	16.3816	13.3524	29.214	9.49749
				413.5	20.0653	8.72606	-5.16542	22.7118	-1.88578	11.0781	12.3629	13.5417	9.37632
				414	20.7337	4.95593	-3.0435	24.4786	3.01358	15.4568	12.0681	18.9516	9.05726
				414.5	1.16
